# Supplementary material for: (E)-2-[4-(2-Chloro­phen­yl)but-3-en-2-yl­idene]malononitrile
Source: Acta Crystallogr Sect E Struct Rep Online. 2011 Sep 17;67(Pt 10):o2661. doi: 10.1107/S1600536811037159 (PMC3201519; doi:10.1107/S1600536811037159)
Supplement: Supplementary file 1 [file e-67-o2661-sup1.cif]

##############################################################################
#                                                                            #
# This CIF contains the data in a paper accepted for publication in          #
# Acta Crystallographica Section E. It conforms to the requirements of       #
# Notes for Authors for Acta Crystallographica Section E, and has been       #
# peer reviewed under the auspices of the IUCr Commission on Journals.       #
#                                                                            #
# Full details of the Crystallographic Information File format               #
# are given in the paper "The Crystallographic Information File (CIF):       #
# a New Standard Archive File for Crystallography" by S. R. Hall, F. H.      #
# Allen and I. D. Brown [Acta Cryst. (1991), A47, 655-685].                  #
#                                                                            #
# The current version of the core CIF dictionary is obtainable from          #
# ftp://ftp.iucr.org/pub/cif_core.dic.                                       #
#                                                                            #
# Software is freely available for graphical display of the structure(s)     #
# in this CIF. For information consult the CIF software page                 #
# http://www.iucr.org/resources/cif/software.                                #
#                                                                            #
# This file may be used for bona fide research purposes within the           #
# scientific community so long as proper attribution is given to the journal # 
# article from which it was obtained.                                        #
#                                                                            #
##############################################################################
data_global
_audit_creation_method     'SHELXL-97'
_journal_date_recd_electronic     2011-09-11
_journal_date_accepted     2011-09-13
_journal_name_full     'Acta Crystallographica, Section E'
_journal_year     2011
_journal_volume     67
_journal_issue     10
_journal_page_first     o2661
_journal_page_last     o2661
_journal_paper_category     QO
_journal_coeditor_code     TK2789
_publ_contact_author_name     'Tai-Ran Kang'
_publ_contact_author_address
;
College of Chemistry and Chemical Engineering
China West Normal University
Nanchong 637002
People's Republic of China
;
_publ_contact_author_email     'kangtairan@sina.com'
_publ_contact_author_fax     ?
_publ_contact_author_phone     ?
_publ_section_title
;
(<i>E</i>)-2-[4-(2-Chlorophenyl)but-3-en-2-ylidene]malononitrile
;
loop_
    _publ_author_name
    _publ_author_address
    'Tai-Ran Kang'
;
College of Chemistry and Chemical Engineering,
China West Normal University
Nanchong 637002
People's Republic of China
;
data_I
_audit_creation_method     SHELXL-97
_chemical_name_systematic
;
(<i>E</i>)-2-[4-(2-Chlorophenyl)but-3-en-2-ylidene]malononitrile
;
_chemical_name_common     ?
_chemical_formula_moiety     'C13 H9 Cl N2'
_chemical_formula_sum     'C13 H9 Cl N2'
_chemical_formula_iupac     'C13 H9 Cl N2'
_chemical_formula_weight     228.67
_chemical_melting_point     ?
_symmetry_cell_setting     triclinic
_symmetry_space_group_name_H-M     'P -1'
_symmetry_space_group_name_Hall     '-P 1'
loop_
    _symmetry_equiv_pos_as_xyz
    'x, y, z'
    '-x, -y, -z'
_cell_length_a     7.7177(2)
_cell_length_b     11.0539(5)
_cell_length_c     14.7236(5)
_cell_angle_alpha     91.260(3)
_cell_angle_beta     103.992(3)
_cell_angle_gamma     106.357(3)
_cell_volume     1163.99(7)
_cell_formula_units_Z     4
_cell_measurement_reflns_used     6315
_cell_measurement_theta_min     3.1054
_cell_measurement_theta_max     72.1384
_cell_measurement_temperature     291(2)
_exptl_crystal_description     block
_exptl_crystal_colour     yellow
_exptl_crystal_size_max     0.35
_exptl_crystal_size_mid     0.32
_exptl_crystal_size_min     0.30
_exptl_crystal_density_diffrn     1.305
_exptl_crystal_density_meas     ?
_exptl_crystal_density_method     'not measured'
_exptl_crystal_F_000     472
_exptl_absorpt_coefficient_mu     2.667
_exptl_absorpt_correction_type     multi-scan
_exptl_absorpt_process_details
;
(CrysAlis PRO; Oxford Diffraction, 2009)
;
_exptl_absorpt_correction_T_min     0.4554
_exptl_absorpt_correction_T_max     0.5017
_exptl_special_details
;
;
_diffrn_ambient_temperature     291(2)
_diffrn_radiation_type     CuK\a
_diffrn_radiation_wavelength     1.54184
_diffrn_radiation_source     'Enhance Ultra (Cu) X-ray Source'
_diffrn_radiation_monochromator     'mirror'
_diffrn_measurement_device_type
                            'Oxford Diffraction Xcalibur Sapphire3 Gemini ultra'
_diffrn_measurement_method     \w
_diffrn_detector_area_resol_mean     15.9149
_diffrn_reflns_number     9739
_diffrn_reflns_av_R_equivalents     0.0272
_diffrn_reflns_av_sigmaI/netI     0.0287
_diffrn_reflns_theta_min     3.11
_diffrn_reflns_theta_max     67.08
_diffrn_reflns_theta_full     67.08
_diffrn_measured_fraction_theta_max     0.993
_diffrn_measured_fraction_theta_full     0.993
_diffrn_reflns_limit_h_min     -9
_diffrn_reflns_limit_h_max     7
_diffrn_reflns_limit_k_min     -13
_diffrn_reflns_limit_k_max     13
_diffrn_reflns_limit_l_min     -17
_diffrn_reflns_limit_l_max     17
_diffrn_standards_number     ?
_diffrn_standards_interval_count     ?
_diffrn_standards_interval_time     ?
_diffrn_standards_decay_%     ?
_refine_special_details
;
Refinement of <i>F</i>^2^ against ALL reflections. The weighted <i>R</i>-factor
<i>wR</i> and goodness of fit <i>S</i> are based on <i>F</i>^2^, conventional
<i>R</i>-factors <i>R</i> are based on <i>F</i>, with <i>F</i> set to zero for
negative <i>F</i>^2^. The threshold expression of <i>F</i>^2^ >
\s(<i>F</i>^2^) is used only for calculating <i>R</i>-factors(gt) <i>etc</i>.
and is not relevant to the choice of reflections for refinement.
<i>R</i>-factors based on <i>F</i>^2^ are statistically about twice as large
as those based on <i>F</i>, and <i>R</i>- factors based on ALL data will be
even larger.
;
_reflns_number_total     4135
_reflns_number_gt     3770
_reflns_threshold_expression     I>2\s(I)
_refine_ls_structure_factor_coef     Fsqd
_refine_ls_matrix_type     full
_refine_ls_R_factor_all     0.0514
_refine_ls_R_factor_gt     0.0482
_refine_ls_wR_factor_gt     0.1367
_refine_ls_wR_factor_ref     0.1403
_refine_ls_goodness_of_fit_ref     1.041
_refine_ls_restrained_S_all     1.041
_refine_ls_number_reflns     4135
_refine_ls_number_parameters     291
_refine_ls_number_restraints     0
_refine_ls_hydrogen_treatment     constr
_refine_ls_weighting_scheme     calc
_refine_ls_weighting_details
         'calc w=1/[\s^2^(Fo^2^)+(0.0727P)^2^+0.2900P] where P=(Fo^2^+2Fc^2^)/3'
_atom_sites_solution_hydrogens     geom
_atom_sites_solution_primary     direct
_atom_sites_solution_secondary     difmap
_refine_ls_shift/su_max     0.001
_refine_ls_shift/su_mean     0.000
_refine_diff_density_max     0.449
_refine_diff_density_min     -0.202
_refine_ls_extinction_method     none
_refine_ls_extinction_coef     ?
loop_
    _atom_type_symbol
    _atom_type_description
    _atom_type_scat_dispersion_real
    _atom_type_scat_dispersion_imag
    _atom_type_scat_source
    'C' 'C' 0.0181 0.0091
                         'International Tables Vol C Tables 4.2.6.8 and 6.1.1.4'
    'H' 'H' 0.0000 0.0000
                         'International Tables Vol C Tables 4.2.6.8 and 6.1.1.4'
    'N' 'N' 0.0311 0.0180
                         'International Tables Vol C Tables 4.2.6.8 and 6.1.1.4'
    'Cl' 'Cl' 0.3639 0.7018
                         'International Tables Vol C Tables 4.2.6.8 and 6.1.1.4'
_computing_data_collection     'CrysAlis PRO (Oxford Diffraction, 2009)'
_computing_cell_refinement     'CrysAlis PRO (Oxford Diffraction, 2009)'
_computing_data_reduction     'CrysAlis PRO (Oxford Diffraction, 2009)'
_computing_structure_solution     'SHELXS97 (Sheldrick, 2008)'
_computing_structure_refinement     'SHELXL97 (Sheldrick, 2008)'
_computing_molecular_graphics     'ORTEP-3 (Farrugia, 1997)'
_computing_publication_material     'SHELXL97 (Sheldrick, 2008)'
loop_
    _atom_site_type_symbol
    _atom_site_label
    _atom_site_fract_x
    _atom_site_fract_y
    _atom_site_fract_z
    _atom_site_U_iso_or_equiv
    _atom_site_adp_type
    _atom_site_calc_flag
    _atom_site_refinement_flags
    _atom_site_occupancy
    _atom_site_symmetry_multiplicity
    _atom_site_disorder_assembly
    _atom_site_disorder_group
    C C24 0.5347(2) 0.25777(17) 0.36952(12) 0.0541(4) Uani d . 1 1 . .
    C C9 0.6600(2) 0.30400(18) 0.94779(12) 0.0536(4) Uani d . 1 1 . .
    C C8 0.6947(3) 0.43885(18) 0.96046(13) 0.0562(4) Uani d . 1 1 . .
    H H8 0.6495 0.4786 0.9088 0.067 Uiso calc R 1 1 . .
    C C1 0.9378(3) 0.71648(18) 1.14140(13) 0.0569(4) Uani d . 1 1 . .
    C C23 0.5469(3) 0.2649(2) 0.53865(14) 0.0670(5) Uani d . 1 1 . .
    H H23A 0.4703 0.1791 0.5194 0.100 Uiso calc R 1 1 . .
    H H23C 0.4796 0.3106 0.5656 0.100 Uiso calc R 1 1 . .
    H H23B 0.6592 0.2654 0.5846 0.100 Uiso calc R 1 1 . .
    C C22 0.5964(3) 0.32662(18) 0.45502(13) 0.0551(4) Uani d . 1 1 . .
    N N1 0.4827(4) -0.0031(2) 0.83682(16) 0.0942(7) Uani d . 1 1 . .
    C C11 0.5561(3) 0.23861(18) 0.86407(13) 0.0574(4) Uani d . 1 1 . .
    C C19 0.8945(3) 0.66283(18) 0.55896(14) 0.0588(5) Uani d . 1 1 . .
    C C6 0.8253(2) 0.64747(17) 1.05665(12) 0.0524(4) Uani d . 1 1 . .
    C C26 0.4247(3) 0.1281(2) 0.35739(15) 0.0697(5) Uani d . 1 1 . .
    C C12 0.5155(3) 0.1042(2) 0.84862(15) 0.0679(5) Uani d . 1 1 . .
    C C25 0.5774(3) 0.30988(19) 0.28661(13) 0.0600(5) Uani d . 1 1 . .
    C C14 0.9546(3) 0.7332(2) 0.64619(15) 0.0651(5) Uani d . 1 1 . .
    C C5 0.7504(3) 0.71784(19) 0.98811(14) 0.0613(5) Uani d . 1 1 . .
    H H5 0.6738 0.6759 0.9307 0.074 Uiso calc R 1 1 . .
    C C4 0.7863(3) 0.8465(2) 1.00278(17) 0.0716(6) Uani d . 1 1 . .
    H H4 0.7347 0.8903 0.9557 0.086 Uiso calc R 1 1 . .
    N N2 0.4120(3) 0.3468(2) 0.72447(14) 0.0907(6) Uani d . 1 1 . .
    C C10 0.7382(3) 0.2352(2) 1.02658(14) 0.0645(5) Uani d . 1 1 . .
    H H10A 0.6969 0.1460 1.0073 0.097 Uiso calc R 1 1 . .
    H H10C 0.6955 0.2506 1.0806 0.097 Uiso calc R 1 1 . .
    H H10B 0.8723 0.2650 1.0423 0.097 Uiso calc R 1 1 . .
    C C20 0.7793(3) 0.53241(19) 0.54577(13) 0.0594(5) Uani d . 1 1 . .
    H H20 0.7489 0.4972 0.5987 0.071 Uiso calc R 1 1 . .
    C C21 0.7120(3) 0.45749(18) 0.46499(13) 0.0577(4) Uani d . 1 1 . .
    H H21 0.7412 0.4915 0.4114 0.069 Uiso calc R 1 1 . .
    C C7 0.7870(2) 0.51104(18) 1.04108(13) 0.0544(4) Uani d . 1 1 . .
    H H7 0.8312 0.4701 1.0922 0.065 Uiso calc R 1 1 . .
    C C18 0.9567(3) 0.7248(2) 0.48501(16) 0.0703(5) Uani d . 1 1 . .
    H H18 0.9197 0.6815 0.4254 0.084 Uiso calc R 1 1 . .
    C C17 1.0704(3) 0.8474(2) 0.4987(2) 0.0855(7) Uani d . 1 1 . .
    H H17 1.1080 0.8863 0.4484 0.103 Uiso calc R 1 1 . .
    C C2 0.9749(3) 0.8458(2) 1.15697(17) 0.0730(6) Uani d . 1 1 . .
    H H2 1.0507 0.8888 1.2142 0.088 Uiso calc R 1 1 . .
    C C13 0.4755(3) 0.2988(2) 0.78642(14) 0.0661(5) Uani d . 1 1 . .
    C C15 1.0718(3) 0.8564(2) 0.6601(2) 0.0844(7) Uani d . 1 1 . .
    H H15 1.1119 0.9008 0.7194 0.101 Uiso calc R 1 1 . .
    C C3 0.8988(3) 0.9107(2) 1.08720(19) 0.0776(6) Uani d . 1 1 . .
    H H3 0.9233 0.9980 1.0971 0.093 Uiso calc R 1 1 . .
    C C16 1.1285(4) 0.9126(3) 0.5857(3) 0.0941(8) Uani d . 1 1 . .
    H H16 1.2068 0.9954 0.5947 0.113 Uiso calc R 1 1 . .
    N N3 0.6097(3) 0.3519(2) 0.22018(13) 0.0802(5) Uani d . 1 1 . .
    N N4 0.3349(4) 0.0253(2) 0.34942(17) 0.1014(8) Uani d . 1 1 . .
    Cl Cl1 1.03787(8) 0.63948(6) 1.23196(4) 0.0778(2) Uani d . 1 1 . .
    Cl Cl2 0.88209(9) 0.66910(6) 0.74273(4) 0.0836(2) Uani d . 1 1 . .
loop_
    _atom_site_aniso_label
    _atom_site_aniso_U_11
    _atom_site_aniso_U_22
    _atom_site_aniso_U_33
    _atom_site_aniso_U_12
    _atom_site_aniso_U_13
    _atom_site_aniso_U_23
    C24 0.0527(9) 0.0603(10) 0.0449(9) 0.0145(8) 0.0070(7) 0.0042(8)
    C9 0.0564(10) 0.0620(10) 0.0417(9) 0.0157(8) 0.0137(8) 0.0040(7)
    C8 0.0603(10) 0.0620(11) 0.0433(9) 0.0149(8) 0.0113(8) 0.0084(8)
    C1 0.0525(9) 0.0617(11) 0.0491(10) 0.0086(8) 0.0089(8) 0.0051(8)
    C23 0.0747(12) 0.0774(13) 0.0473(10) 0.0197(10) 0.0156(9) 0.0124(9)
    C22 0.0581(10) 0.0639(11) 0.0451(9) 0.0240(8) 0.0093(8) 0.0088(8)
    N1 0.1175(17) 0.0700(13) 0.0813(14) 0.0206(12) 0.0100(12) -0.0096(11)
    C11 0.0626(10) 0.0653(11) 0.0435(9) 0.0187(9) 0.0129(8) 0.0020(8)
    C19 0.0597(10) 0.0621(11) 0.0544(11) 0.0267(9) 0.0044(8) 0.0055(8)
    C6 0.0483(9) 0.0575(10) 0.0474(9) 0.0100(7) 0.0115(7) 0.0075(7)
    C26 0.0694(12) 0.0719(14) 0.0546(11) 0.0062(10) 0.0094(10) 0.0008(9)
    C12 0.0750(13) 0.0696(13) 0.0526(11) 0.0178(10) 0.0094(10) -0.0039(9)
    C25 0.0649(11) 0.0634(11) 0.0440(10) 0.0142(9) 0.0062(8) -0.0008(8)
    C14 0.0636(11) 0.0714(12) 0.0598(11) 0.0322(10) 0.0011(9) 0.0005(9)
    C5 0.0567(10) 0.0682(12) 0.0538(11) 0.0139(9) 0.0093(8) 0.0133(9)
    C4 0.0713(13) 0.0674(13) 0.0790(15) 0.0220(10) 0.0216(11) 0.0246(11)
    N2 0.1135(16) 0.1141(17) 0.0487(11) 0.0514(14) 0.0078(10) 0.0067(10)
    C10 0.0774(13) 0.0643(12) 0.0482(10) 0.0223(10) 0.0082(9) 0.0066(9)
    C20 0.0618(11) 0.0675(11) 0.0475(10) 0.0225(9) 0.0074(8) 0.0068(8)
    C21 0.0598(10) 0.0646(11) 0.0473(10) 0.0191(9) 0.0102(8) 0.0077(8)
    C7 0.0527(9) 0.0619(11) 0.0448(9) 0.0133(8) 0.0094(7) 0.0065(8)
    C18 0.0731(13) 0.0788(14) 0.0644(13) 0.0338(11) 0.0136(10) 0.0138(10)
    C17 0.0732(14) 0.0788(16) 0.110(2) 0.0272(12) 0.0273(14) 0.0291(15)
    C2 0.0726(13) 0.0618(12) 0.0689(13) 0.0011(10) 0.0125(11) -0.0047(10)
    C13 0.0773(13) 0.0785(13) 0.0411(10) 0.0257(11) 0.0104(9) -0.0009(9)
    C15 0.0735(14) 0.0753(15) 0.0921(18) 0.0239(12) -0.0022(13) -0.0113(13)
    C3 0.0828(15) 0.0555(12) 0.0920(17) 0.0122(10) 0.0276(13) 0.0094(11)
    C16 0.0732(15) 0.0717(15) 0.127(3) 0.0179(12) 0.0117(16) 0.0060(16)
    N3 0.0992(14) 0.0858(13) 0.0485(10) 0.0164(11) 0.0189(9) 0.0050(9)
    N4 0.1103(17) 0.0789(14) 0.0845(15) -0.0136(13) 0.0191(13) -0.0043(11)
    Cl1 0.0806(4) 0.0843(4) 0.0513(3) 0.0177(3) -0.0067(2) 0.0067(2)
    Cl2 0.0973(4) 0.1005(5) 0.0477(3) 0.0347(3) 0.0035(3) -0.0035(3)
_geom_special_details
;
All e.s.d.'s (except the e.s.d. in the dihedral angle between two l.s. planes)
are estimated using the full covariance matrix. The cell e.s.d.'s are taken
into account individually in the estimation of e.s.d.'s in distances, angles
and torsion angles; correlations between e.s.d.'s in cell parameters are only
used when they are defined by crystal symmetry. An approximate (isotropic)
treatment of cell e.s.d.'s is used for estimating e.s.d.'s involving l.s.
planes.
;
loop_
    _geom_bond_atom_site_label_1
    _geom_bond_atom_site_label_2
    _geom_bond_site_symmetry_2
    _geom_bond_distance
    _geom_bond_publ_flag
    C24 C22 . 1.362(3) ?
    C24 C26 . 1.427(3) ?
    C24 C25 . 1.432(3) ?
    C9 C11 . 1.357(3) ?
    C9 C8 . 1.438(3) ?
    C9 C10 . 1.499(3) ?
    C8 C7 . 1.335(3) ?
    C8 H8 . 0.9300 ?
    C1 C2 . 1.379(3) ?
    C1 C6 . 1.398(3) ?
    C1 Cl1 . 1.738(2) ?
    C23 C22 . 1.498(3) ?
    C23 H23A . 0.9600 ?
    C23 H23C . 0.9600 ?
    C23 H23B . 0.9600 ?
    C22 C21 . 1.453(3) ?
    N1 C12 . 1.141(3) ?
    C11 C12 . 1.430(3) ?
    C11 C13 . 1.435(3) ?
    C19 C14 . 1.391(3) ?
    C19 C18 . 1.409(3) ?
    C19 C20 . 1.445(3) ?
    C6 C5 . 1.401(3) ?
    C6 C7 . 1.454(3) ?
    C26 N4 . 1.139(3) ?
    C25 N3 . 1.144(3) ?
    C14 C15 . 1.386(3) ?
    C14 Cl2 . 1.744(2) ?
    C5 C4 . 1.372(3) ?
    C5 H5 . 0.9300 ?
    C4 C3 . 1.377(3) ?
    C4 H4 . 0.9300 ?
    N2 C13 . 1.143(3) ?
    C10 H10A . 0.9600 ?
    C10 H10C . 0.9600 ?
    C10 H10B . 0.9600 ?
    C20 C21 . 1.336(3) ?
    C20 H20 . 0.9300 ?
    C21 H21 . 0.9300 ?
    C7 H7 . 0.9300 ?
    C18 C17 . 1.370(3) ?
    C18 H18 . 0.9300 ?
    C17 C16 . 1.365(4) ?
    C17 H17 . 0.9300 ?
    C2 C3 . 1.376(3) ?
    C2 H2 . 0.9300 ?
    C15 C16 . 1.372(4) ?
    C15 H15 . 0.9300 ?
    C3 H3 . 0.9300 ?
    C16 H16 . 0.9300 ?
loop_
    _geom_angle_atom_site_label_1
    _geom_angle_atom_site_label_2
    _geom_angle_atom_site_label_3
    _geom_angle_site_symmetry_1
    _geom_angle_site_symmetry_3
    _geom_angle
    _geom_angle_publ_flag
    C22 C24 C26 . . 121.80(17) ?
    C22 C24 C25 . . 122.40(17) ?
    C26 C24 C25 . . 115.80(17) ?
    C11 C9 C8 . . 119.85(17) ?
    C11 C9 C10 . . 119.80(18) ?
    C8 C9 C10 . . 120.35(16) ?
    C7 C8 C9 . . 124.63(17) ?
    C7 C8 H8 . . 117.7 ?
    C9 C8 H8 . . 117.7 ?
    C2 C1 C6 . . 122.53(19) ?
    C2 C1 Cl1 . . 117.46(16) ?
    C6 C1 Cl1 . . 120.01(15) ?
    C22 C23 H23A . . 109.5 ?
    C22 C23 H23C . . 109.5 ?
    H23A C23 H23C . . 109.5 ?
    C22 C23 H23B . . 109.5 ?
    H23A C23 H23B . . 109.5 ?
    H23C C23 H23B . . 109.5 ?
    C24 C22 C21 . . 120.17(17) ?
    C24 C22 C23 . . 119.18(18) ?
    C21 C22 C23 . . 120.64(17) ?
    C9 C11 C12 . . 121.86(18) ?
    C9 C11 C13 . . 122.42(18) ?
    C12 C11 C13 . . 115.70(18) ?
    C14 C19 C18 . . 116.2(2) ?
    C14 C19 C20 . . 121.75(19) ?
    C18 C19 C20 . . 122.03(19) ?
    C1 C6 C5 . . 115.78(18) ?
    C1 C6 C7 . . 122.04(17) ?
    C5 C6 C7 . . 122.18(17) ?
    N4 C26 C24 . . 178.2(3) ?
    N1 C12 C11 . . 179.5(3) ?
    N3 C25 C24 . . 179.2(2) ?
    C15 C14 C19 . . 121.9(2) ?
    C15 C14 Cl2 . . 117.28(19) ?
    C19 C14 Cl2 . . 120.77(17) ?
    C4 C5 C6 . . 122.21(19) ?
    C4 C5 H5 . . 118.9 ?
    C6 C5 H5 . . 118.9 ?
    C5 C4 C3 . . 120.0(2) ?
    C5 C4 H4 . . 120.0 ?
    C3 C4 H4 . . 120.0 ?
    C9 C10 H10A . . 109.5 ?
    C9 C10 H10C . . 109.5 ?
    H10A C10 H10C . . 109.5 ?
    C9 C10 H10B . . 109.5 ?
    H10A C10 H10B . . 109.5 ?
    H10C C10 H10B . . 109.5 ?
    C21 C20 C19 . . 126.43(19) ?
    C21 C20 H20 . . 116.8 ?
    C19 C20 H20 . . 116.8 ?
    C20 C21 C22 . . 124.53(18) ?
    C20 C21 H21 . . 117.7 ?
    C22 C21 H21 . . 117.7 ?
    C8 C7 C6 . . 126.29(17) ?
    C8 C7 H7 . . 116.9 ?
    C6 C7 H7 . . 116.9 ?
    C17 C18 C19 . . 121.7(2) ?
    C17 C18 H18 . . 119.1 ?
    C19 C18 H18 . . 119.1 ?
    C16 C17 C18 . . 120.3(3) ?
    C16 C17 H17 . . 119.9 ?
    C18 C17 H17 . . 119.9 ?
    C3 C2 C1 . . 119.5(2) ?
    C3 C2 H2 . . 120.3 ?
    C1 C2 H2 . . 120.3 ?
    N2 C13 C11 . . 179.7(2) ?
    C16 C15 C14 . . 119.6(3) ?
    C16 C15 H15 . . 120.2 ?
    C14 C15 H15 . . 120.2 ?
    C2 C3 C4 . . 120.0(2) ?
    C2 C3 H3 . . 120.0 ?
    C4 C3 H3 . . 120.0 ?
    C17 C16 C15 . . 120.3(2) ?
    C17 C16 H16 . . 119.9 ?
    C15 C16 H16 . . 119.9 ?
loop_
    _geom_torsion_atom_site_label_1
    _geom_torsion_atom_site_label_2
    _geom_torsion_atom_site_label_3
    _geom_torsion_atom_site_label_4
    _geom_torsion_site_symmetry_1
    _geom_torsion_site_symmetry_2
    _geom_torsion_site_symmetry_3
    _geom_torsion_site_symmetry_4
    _geom_torsion
    _geom_torsion_publ_flag
    C11 C9 C8 C7 . . . . 176.58(19) ?
    C10 C9 C8 C7 . . . . -3.4(3) ?
    C26 C24 C22 C21 . . . . 178.43(18) ?
    C25 C24 C22 C21 . . . . -0.8(3) ?
    C26 C24 C22 C23 . . . . -0.3(3) ?
    C25 C24 C22 C23 . . . . -179.49(18) ?
    C8 C9 C11 C12 . . . . -179.02(18) ?
    C10 C9 C11 C12 . . . . 1.0(3) ?
    C8 C9 C11 C13 . . . . -0.8(3) ?
    C10 C9 C11 C13 . . . . 179.17(19) ?
    C2 C1 C6 C5 . . . . -0.6(3) ?
    Cl1 C1 C6 C5 . . . . 179.76(14) ?
    C2 C1 C6 C7 . . . . -179.94(18) ?
    Cl1 C1 C6 C7 . . . . 0.4(3) ?
    C22 C24 C26 N4 . . . . 35(9) ?
    C25 C24 C26 N4 . . . . -146(9) ?
    C9 C11 C12 N1 . . . .  6E1(4)
                                 ?
    C13 C11 C12 N1 . . . .  -12E1(4)
                                    ?
    C22 C24 C25 N3 . . . . -90(17) ?
    C26 C24 C25 N3 . . . . 91(17) ?
    C18 C19 C14 C15 . . . . -1.2(3) ?
    C20 C19 C14 C15 . . . . 177.10(19) ?
    C18 C19 C14 Cl2 . . . . 178.12(14) ?
    C20 C19 C14 Cl2 . . . . -3.6(3) ?
    C1 C6 C5 C4 . . . . 0.6(3) ?
    C7 C6 C5 C4 . . . . 179.95(18) ?
    C6 C5 C4 C3 . . . . -0.3(3) ?
    C14 C19 C20 C21 . . . . 178.88(19) ?
    C18 C19 C20 C21 . . . . -2.9(3) ?
    C19 C20 C21 C22 . . . . -179.99(17) ?
    C24 C22 C21 C20 . . . . -179.91(19) ?
    C23 C22 C21 C20 . . . . -1.2(3) ?
    C9 C8 C7 C6 . . . . 179.82(17) ?
    C1 C6 C7 C8 . . . . -174.14(19) ?
    C5 C6 C7 C8 . . . . 6.5(3) ?
    C14 C19 C18 C17 . . . . 0.2(3) ?
    C20 C19 C18 C17 . . . . -178.10(19) ?
    C19 C18 C17 C16 . . . . 0.8(3) ?
    C6 C1 C2 C3 . . . . 0.2(3) ?
    Cl1 C1 C2 C3 . . . . 179.92(18) ?
    C9 C11 C13 N2 . . . .  9E1(5)
                                 ?
    C12 C11 C13 N2 . . . . -10E1(5)
                                   ?
    C19 C14 C15 C16 . . . . 1.2(3) ?
    Cl2 C14 C15 C16 . . . . -178.09(19) ?
    C1 C2 C3 C4 . . . . 0.1(4) ?
    C5 C4 C3 C2 . . . . -0.1(4) ?
    C18 C17 C16 C15 . . . . -0.8(4) ?
    C14 C15 C16 C17 . . . . -0.2(4) ?
loop_
    _geom_hbond_atom_site_label_D
    _geom_hbond_atom_site_label_H
    _geom_hbond_atom_site_label_A
    _geom_hbond_site_symmetry_A
    _geom_hbond_distance_DH
    _geom_hbond_distance_HA
    _geom_hbond_distance_DA
    _geom_hbond_angle_DHA
    C10 H10C N3 1_556 0.96 2.62 3.564(3) 165.6(7)
