# Supplementary material for: (E)-2-[4-(2-Chloro­phen­yl)but-3-en-2-yl­idene]malononitrile
Source: Acta Crystallogr Sect E Struct Rep Online. 2011 Sep 17;67(Pt 10):o2661. doi: 10.1107/S1600536811037159 (PMC3201519; doi:10.1107/S1600536811037159)
Supplement: Supplementary file 2 [file e-67-o2661-Isup2.hkl]

#
# h,k,l, Fc-squared, Fo-squared, sigma(Fo-squared) and status flag
#
data_I
_shelx_title ' k1157 in P-1'
_shelx_refln_list_code          4
_shelx_F_calc_maximum       74.83
_exptl_crystal_F_000       472.00
_reflns_d_resolution_high  0.8370
 
loop_
 _symmetry_equiv_pos_as_xyz
 'x, y, z'
 '-x, -y, -z'
 
_cell_length_a     7.7177
_cell_length_b    11.0539
_cell_length_c    14.7236
_cell_angle_alpha  91.260
_cell_angle_beta  103.992
_cell_angle_gamma 106.357
 
_shelx_F_squared_multiplier     1.000
 
loop_
 _refln_index_h
 _refln_index_k
 _refln_index_l
 _refln_F_squared_calc
 _refln_F_squared_meas
 _refln_F_squared_sigma
 _refln_observed_status
   1   0   0      453.71      388.60     10.00 o
   2   0   0     3614.68     3901.88     95.75 o
   3   0   0       18.96       29.66      1.06 o
   4   0   0       24.87       23.04      0.67 o
   5   0   0       43.70       41.65      1.29 o
   6   0   0       73.16       75.51      1.62 o
   7   0   0        2.13        3.34      0.44 o
   8   0   0        9.15        8.41      0.98 o
  -8   1   0        0.42       -0.04      0.16 o
  -7   1   0       35.38       29.62      1.14 o
  -6   1   0        9.06        8.94      0.55 o
  -5   1   0      212.35      231.11      3.24 o
  -4   1   0        0.18        3.74      0.28 o
  -3   1   0      370.91      388.26      3.92 o
  -1   1   0       31.14       24.78      1.32 o
   1   1   0      378.21      432.76      7.96 o
   2   1   0      998.83     1117.07     10.93 o
   3   1   0       18.08       13.59      0.56 o
   4   1   0        4.72        8.33      0.72 o
   5   1   0        1.53        2.21      0.29 o
   6   1   0        0.34        0.18      0.14 o
   7   1   0        7.51        9.19      0.70 o
   8   1   0        2.80        2.89      0.53 o
  -8   2   0       34.68       27.55      1.42 o
  -7   2   0       15.50       15.47      0.96 o
  -6   2   0      336.86      342.27      7.24 o
  -5   2   0       55.66       63.30      1.69 o
  -4   2   0       46.77       39.12      1.28 o
  -3   2   0      147.32      130.45      2.32 o
  -1   2   0      251.63      333.69      9.70 o
   1   2   0        6.95       10.95      0.55 o
   2   2   0       11.22       21.84      0.72 o
   3   2   0       11.46       14.23      0.75 o
   4   2   0        7.95        7.20      0.64 o
   5   2   0       54.29       54.17      1.61 o
   6   2   0        3.10        1.61      0.23 o
   7   2   0       18.40       19.66      1.02 o
   8   2   0        5.00        5.39      0.82 o
  -8   3   0        5.99        5.57      0.66 o
  -7   3   0        0.76        0.86      0.21 o
  -6   3   0       29.72       24.93      0.80 o
  -5   3   0       64.27       72.99      1.90 o
  -4   3   0     3256.61     3295.66     47.46 o
  -3   3   0       24.57       33.28      1.27 o
  -2   3   0      274.36      244.78      3.72 o
  -1   3   0       42.22       44.01      1.59 o
   1   3   0       85.05       99.01      1.59 o
   2   3   0     3348.59     3125.05    197.10 o
   3   3   0       27.84       29.36      1.57 o
   4   3   0       21.02       22.20      1.54 o
   5   3   0        0.13        0.48      0.14 o
   6   3   0       26.74       23.77      1.20 o
   7   3   0        4.59        3.26      0.39 o
  -8   4   0        1.88        1.29      0.38 o
  -7   4   0       14.53       12.81      0.76 o
  -6   4   0      107.25      120.69      2.47 o
  -5   4   0        7.63        9.42      0.87 o
  -4   4   0     2213.30     2252.55     56.66 o
  -3   4   0       13.31       17.86      0.85 o
  -2   4   0       24.93       48.43      1.58 o
  -1   4   0      487.21      504.31     20.44 o
   0   4   0      132.38      123.58      2.95 o
   1   4   0     3355.21     3465.75     42.57 o
   2   4   0     1513.27     1547.69     28.66 o
   3   4   0       39.66       42.49      2.09 o
   4   4   0        0.07        0.25      0.27 o
   5   4   0        6.55        5.77      0.41 o
   6   4   0       29.00       32.84      1.40 o
   7   4   0        0.22       -0.11      0.19 o
  -8   5   0        2.56        1.33      0.49 o
  -7   5   0       18.58       19.24      0.76 o
  -6   5   0      842.25      853.66      8.49 o
  -5   5   0      236.19      242.52      7.64 o
  -4   5   0      932.04     1017.20     26.94 o
  -3   5   0      390.96      385.99      8.81 o
  -2   5   0        3.39        7.16      0.70 o
  -1   5   0      573.38      547.53     17.35 o
   0   5   0     2664.40     3023.82     43.45 o
   1   5   0       59.10       76.79      2.80 o
   2   5   0       33.30       32.97      1.84 o
   3   5   0       13.89       10.74      0.82 o
   4   5   0       57.53       53.46      1.51 o
   5   5   0        6.16        5.57      0.48 o
   6   5   0       36.82       40.68      1.48 o
  -8   6   0        0.04        0.53      0.50 o
  -7   6   0       11.42        9.02      0.46 o
  -6   6   0      184.48      185.74      2.74 o
  -5   6   0       68.15       56.65      2.45 o
  -4   6   0      221.96      239.94      8.14 o
  -3   6   0       19.75       16.38      1.17 o
  -2   6   0      176.08      176.55      4.14 o
  -1   6   0      116.88      159.49      6.35 o
   0   6   0      948.96     1185.27     22.78 o
   1   6   0      113.06      126.41      5.82 o
   2   6   0      148.46      150.29      9.41 o
   3   6   0       18.61       16.08      0.70 o
   4   6   0       17.25       12.39      0.88 o
   5   6   0      172.64      186.39      3.86 o
   6   6   0       23.68       22.56      1.15 o
  -8   7   0       74.38       72.52      3.64 o
  -7   7   0       19.21       20.57      0.93 o
  -6   7   0       47.56       44.30      1.23 o
  -5   7   0       23.76       25.52      1.20 o
  -4   7   0        4.44        6.68      1.24 o
  -3   7   0       80.56       67.91      4.07 o
  -2   7   0      353.24      378.74      8.33 o
  -1   7   0        2.27        4.33      0.50 o
   0   7   0       14.92       23.61      1.62 o
   1   7   0      296.99      333.82      6.68 o
   2   7   0       25.96       23.98      1.25 o
   3   7   0        8.38        5.90      0.40 o
   4   7   0       54.15       47.46      1.48 o
   5   7   0       11.07       11.35      0.84 o
  -8   8   0        9.49        9.01      1.04 o
  -7   8   0        2.66        2.58      0.32 o
  -6   8   0       30.87       28.94      1.03 o
  -5   8   0      232.79      235.54      4.26 o
  -4   8   0      357.54      341.27      5.69 o
  -3   8   0       25.87       27.68      2.65 o
  -2   8   0        2.80        2.59      0.76 o
  -1   8   0        6.94        8.64      0.66 o
   0   8   0       96.23      112.60      2.83 o
   1   8   0        1.76        0.61      0.11 o
   2   8   0      178.86      169.08      3.76 o
   3   8   0        1.59        0.35      0.54 o
   4   8   0        2.01        2.11      0.41 o
   5   8   0        1.90        1.14      0.33 o
  -8   9   0        5.62        2.45      0.43 o
  -7   9   0       15.38       14.82      0.70 o
  -6   9   0        5.18        7.10      0.62 o
  -5   9   0      179.26      183.15      4.34 o
  -4   9   0      281.56      274.98      5.55 o
  -3   9   0      138.13      131.87      3.48 o
  -2   9   0       20.37       19.15      1.21 o
  -1   9   0       19.61       16.37      0.78 o
   0   9   0       52.98       60.98      1.58 o
   1   9   0       67.42       70.02      1.86 o
   2   9   0        2.96        3.70      0.47 o
   3   9   0        1.27        0.85      0.32 o
   4   9   0        0.31       -0.05      0.10 o
  -7  10   0        6.29        7.14      0.62 o
  -6  10   0        8.87        8.53      0.65 o
  -5  10   0       48.23       54.29      2.34 o
  -4  10   0        0.03        1.29      1.77 o
  -3  10   0        0.19        0.21      0.20 o
  -2  10   0        1.97        1.88      0.40 o
  -1  10   0       74.64       72.00      2.23 o
   0  10   0       70.00       75.77      2.37 o
   1  10   0       11.77       12.09      1.03 o
   2  10   0        2.25        2.39      0.61 o
   3  10   0       16.63       17.56      1.03 o
  -6  11   0        8.97        8.84      0.90 o
  -5  11   0       14.07       14.31      1.53 o
  -4  11   0       17.09       16.55      1.72 o
  -3  11   0        0.17       -0.13      0.31 o
  -2  11   0        0.07        0.03      0.19 o
  -1  11   0       23.31       27.22      2.25 o
   0  11   0       19.30       26.00      2.12 o
   1  11   0        3.27        2.16      0.56 o
   2  11   0       17.91       21.07      1.55 o
  -5  12   0        1.12        1.24      0.39 o
  -4  12   0        3.40        4.27      0.77 o
  -3  12   0        4.92        6.86      0.67 o
  -2  12   0        3.65        5.38      0.62 o
  -1  12   0        3.14        2.62      0.42 o
   0  12   0        7.27        5.04      0.76 o
   1  12   0        0.10        0.16      0.15 o
  -4  13   0       19.02       20.58      0.95 o
  -3  13   0        0.03        0.11      0.11 o
  -2  13   0        1.62        2.10      0.43 o
   2 -13   1        9.21       11.59      1.68 o
   3 -13   1       12.22       15.14      1.04 o
  -1 -12   1        4.29        4.45      0.65 o
   0 -12   1        2.17        2.21      0.68 o
   1 -12   1        2.08        1.72      0.33 o
   2 -12   1       29.66       27.54      1.35 o
   3 -12   1        7.69       10.50      0.84 o
   4 -12   1        0.23        0.12      0.15 o
   5 -12   1        0.24        0.27      0.15 o
  -2 -11   1        0.28        0.54      0.30 o
  -1 -11   1        0.03        0.07      0.17 o
   0 -11   1        1.96        3.29      0.75 o
   1 -11   1        0.02        0.35      0.35 o
   2 -11   1        2.17        1.63      0.54 o
   3 -11   1        0.83        0.96      0.30 o
   4 -11   1        3.48        3.13      0.75 o
   5 -11   1        0.01        0.14      0.27 o
   6 -11   1       46.02       43.01      1.74 o
  -3 -10   1        1.06        0.64      0.27 o
  -2 -10   1        4.37        5.28      0.91 o
  -1 -10   1       34.02       37.52      2.71 o
   0 -10   1      120.91      145.27      4.40 o
   1 -10   1        0.62        0.53      0.14 o
   2 -10   1      106.19      100.71      3.05 o
   3 -10   1       27.37       26.42      1.62 o
   4 -10   1        2.37        2.28      0.37 o
   5 -10   1        9.10        9.14      1.27 o
   6 -10   1        1.36        1.45      0.35 o
   7 -10   1        0.34        0.05      0.19 o
  -4  -9   1        0.22        0.10      0.22 o
  -3  -9   1        7.15        7.82      1.16 o
  -2  -9   1       19.90       15.33      1.20 o
  -1  -9   1       29.10       23.97      1.01 o
   0  -9   1        1.29        2.02      0.26 o
   1  -9   1      141.20      141.56      6.10 o
   2  -9   1       21.72       24.06      1.34 o
   3  -9   1       70.60       65.75      2.28 o
   4  -9   1        1.58        0.84      0.27 o
   5  -9   1       80.57       79.53      2.91 o
   6  -9   1       45.89       45.19      1.67 o
   7  -9   1        1.62        1.02      0.20 o
  -5  -8   1        0.26        0.77      0.31 o
  -4  -8   1        9.63       11.17      0.95 o
  -3  -8   1        4.84        3.35      0.55 o
  -2  -8   1       10.11        6.01      0.49 o
  -1  -8   1        7.07        8.28      0.57 o
   0  -8   1        6.96        6.24      0.70 o
   1  -8   1        2.25        3.05      0.51 o
   2  -8   1       70.16       72.53      4.42 o
   3  -8   1       45.23       42.18      3.33 o
   4  -8   1       32.06       35.89      1.46 o
   5  -8   1       53.08       45.66      1.49 o
   6  -8   1       26.55       24.27      0.93 o
   7  -8   1       23.76       22.63      0.93 o
   8  -8   1       48.98       49.12      2.56 o
  -5  -7   1      102.61      117.86      2.80 o
  -4  -7   1       29.40       27.00      1.62 o
  -3  -7   1       17.29       13.50      0.80 o
  -2  -7   1       95.40       95.05      5.32 o
  -1  -7   1        0.02        0.06      0.22 o
   0  -7   1       71.83       85.89      2.69 o
   1  -7   1        3.14        2.54      0.49 o
   2  -7   1       11.14        9.25      1.35 o
   3  -7   1       16.64       19.27      2.02 o
   4  -7   1        0.25        1.05      0.49 o
   5  -7   1       54.24       53.63      1.60 o
   6  -7   1        6.16        6.74      0.45 o
   7  -7   1       30.42       33.33      1.44 o
   8  -7   1       61.33       66.95      3.39 o
  -6  -6   1       11.76       10.19      0.78 o
  -5  -6   1        6.30       11.00      0.67 o
  -4  -6   1       88.17       81.32      2.38 o
  -3  -6   1       11.23        9.19      0.80 o
  -2  -6   1      115.61      114.99      5.67 o
  -1  -6   1        0.52        1.83      0.34 o
   0  -6   1      110.87      120.54      2.92 o
   1  -6   1      562.80      507.50     10.25 o
   2  -6   1      893.52      847.76     42.31 o
   3  -6   1      149.50      150.44      4.87 o
   4  -6   1       47.61       34.72      2.31 o
   5  -6   1        0.07        6.60      3.64 o
   6  -6   1      392.85      389.27      4.70 o
   7  -6   1        2.76        2.06      0.43 o
   8  -6   1        4.64        3.29      0.72 o
  -7  -5   1       18.57       20.07      1.03 o
  -6  -5   1       64.32       73.31      2.13 o
  -5  -5   1       42.67       37.57      1.18 o
  -4  -5   1      179.69      152.69      3.74 o
  -3  -5   1       61.90       60.96      2.68 o
  -2  -5   1      219.03      226.45      5.54 o
  -1  -5   1      470.27      512.77      8.59 o
   0  -5   1      126.79      117.14      2.65 o
   1  -5   1       32.21       41.77      1.53 o
   2  -5   1      362.11      362.34      9.59 o
   3  -5   1      176.83      157.32      7.13 o
   4  -5   1      287.16      285.56      8.98 o
   5  -5   1        4.79        5.39      0.68 o
   6  -5   1       68.31       59.32      1.26 o
   7  -5   1        2.60        3.33      0.39 o
   8  -5   1       20.74       17.81      1.73 o
  -7  -4   1        4.60        4.12      0.40 o
  -6  -4   1       13.83       14.86      0.93 o
  -5  -4   1       72.41       77.17      1.80 o
  -4  -4   1       66.35       54.23      2.55 o
  -3  -4   1       42.84       37.22      1.89 o
  -2  -4   1      324.92      290.54      6.38 o
  -1  -4   1        4.18        1.87      0.25 o
   0  -4   1      106.29      100.81      4.46 o
   1  -4   1       98.45      102.60      2.57 o
   2  -4   1        6.44        2.11      0.24 o
   3  -4   1       36.06       41.74      2.36 o
   4  -4   1     1025.21     1028.80     26.94 o
   5  -4   1        3.15        1.89      0.38 o
   6  -4   1      213.73      211.30      3.06 o
   7  -4   1       29.52       31.31      1.59 o
   8  -4   1       20.69       23.44      1.98 o
  -7  -3   1        2.41        2.65      0.36 o
  -6  -3   1        0.03       -0.01      0.14 o
  -5  -3   1        3.64        2.93      0.28 o
  -4  -3   1       94.58       96.70      3.40 o
  -3  -3   1        3.93        2.59      0.31 o
  -2  -3   1      101.57       97.15      3.28 o
  -1  -3   1       98.66      123.51      1.85 o
   0  -3   1       93.31       98.67      4.66 o
   1  -3   1      228.16      260.54      5.67 o
   2  -3   1     1843.04     1805.48     26.71 o
   3  -3   1       25.75       14.16      0.67 o
   4  -3   1      663.24      766.78     12.04 o
   5  -3   1       45.59       47.53      1.30 o
   6  -3   1        0.02        0.09      0.09 o
   7  -3   1        5.77        5.22      0.53 o
   8  -3   1        0.01        0.04      0.15 o
  -8  -2   1        2.91        2.47      0.50 o
  -7  -2   1        0.01        0.04      0.14 o
  -6  -2   1        3.57        2.28      0.29 o
  -5  -2   1       43.27       41.53      1.35 o
  -4  -2   1       91.13      131.59      3.74 o
  -3  -2   1       35.55       33.15      1.14 o
  -2  -2   1        9.44       14.04      0.47 o
  -1  -2   1       98.71       74.65      1.74 o
   0  -2   1       37.72       42.26      2.38 o
   1  -2   1      709.74      817.73     21.66 o
   3  -2   1      695.88      665.96      8.72 o
   4  -2   1     1035.95     1126.39     12.01 o
   5  -2   1       16.66       16.08      0.78 o
   6  -2   1        5.87        4.68      0.40 o
   7  -2   1       21.99       20.75      1.09 o
   8  -2   1       63.49       62.10      3.10 o
  -8  -1   1       11.47       11.21      1.18 o
  -7  -1   1        8.35        7.87      0.65 o
  -6  -1   1      101.13       98.48      2.69 o
  -5  -1   1      157.28      163.66      3.09 o
  -4  -1   1      271.10      278.97      5.03 o
  -3  -1   1      947.30      946.08     10.61 o
  -1  -1   1      585.92      631.43      8.44 o
   0  -1   1       17.34       19.59      1.17 o
   1  -1   1       29.42       13.53      1.02 o
   2  -1   1     2395.74     2384.16     71.59 o
   3  -1   1      108.17      110.35      1.47 o
   4  -1   1       90.41       95.84      1.59 o
   5  -1   1        0.75        0.21      0.08 o
   6  -1   1       66.72       59.68      2.53 o
   7  -1   1        9.68        7.19      0.73 o
  -8   0   1        0.41        0.55      0.37 o
  -7   0   1        0.96        0.34      0.18 o
  -6   0   1       46.78       44.22      1.16 o
  -5   0   1        1.24        1.19      0.18 o
  -4   0   1     1077.40     1185.02     13.51 o
  -3   0   1        4.78        8.18      0.31 o
  -2   0   1      242.46      273.81      5.65 o
  -1   0   1        1.68       12.79      2.04 o
   0   0   1        3.46        3.50      0.28 o
   1   0   1      155.61      129.92      3.00 o
   2   0   1     4513.27     4616.12    114.53 o
   3   0   1       23.66       22.91      0.72 o
   4   0   1       28.35       24.39      0.95 o
   5   0   1       10.92        9.66      0.61 o
   6   0   1       35.55       35.04      1.01 o
   7   0   1       19.52       17.39      1.68 o
   8   0   1        0.34        0.15      0.16 o
  -8   1   1        0.27        0.86      0.24 o
  -7   1   1       12.97       13.65      0.89 o
  -6   1   1        7.34        7.88      0.58 o
  -5   1   1       29.28       39.19      1.00 o
  -4   1   1       22.03       15.95      0.61 o
  -3   1   1        0.63        0.57      0.10 o
  -2   1   1        7.58        6.29      0.40 o
  -1   1   1        4.67       12.50      0.79 o
   0   1   1        6.27        4.86      0.49 o
   1   1   1      171.81      198.60      3.11 o
   2   1   1     4005.87     4135.17     46.00 o
   3   1   1      210.00      190.49      3.67 o
   4   1   1     2624.79     2835.53     64.67 o
   5   1   1        8.49        9.11      0.60 o
   6   1   1        9.08       10.10      0.55 o
   7   1   1        0.55        0.52      0.17 o
   8   1   1        0.33        0.12      0.12 o
  -8   2   1        2.24        2.08      0.42 o
  -7   2   1        1.58        2.51      0.33 o
  -6   2   1       10.29        7.82      0.60 o
  -5   2   1       23.86       26.67      1.02 o
  -4   2   1       14.92       10.97      0.76 o
  -3   2   1      381.64      385.06      5.74 o
  -2   2   1     2474.65     2388.47     28.87 o
  -1   2   1       80.02      126.76      4.30 o
   0   2   1       36.34       32.08      1.54 o
   1   2   1      632.27      625.29      9.41 o
   2   2   1      560.08      599.15      8.27 o
   3   2   1      867.67      891.55     13.81 o
   4   2   1      598.17      647.20     10.85 o
   5   2   1       32.83       25.81      1.29 o
   6   2   1       11.11       12.30      0.88 o
   7   2   1        0.11        0.04      0.13 o
  -9   3   1        0.42        0.44      0.20 o
  -8   3   1        1.29        0.74      0.22 o
  -7   3   1        2.72        2.07      0.28 o
  -6   3   1       47.37       47.47      1.57 o
  -5   3   1      101.07       99.31      2.27 o
  -4   3   1     3104.50     3139.15     45.21 o
  -3   3   1      226.83      229.32      4.26 o
  -1   3   1     1911.00     1784.35     45.65 o
   0   3   1       18.98       18.83      1.22 o
   1   3   1        7.98       14.83      0.51 o
   2   3   1     2318.56     2347.62     42.06 o
   3   3   1        9.70        7.82      0.59 o
   4   3   1      344.31      351.94      8.63 o
   5   3   1        1.03        0.28      0.11 o
   6   3   1        0.60        0.54      0.22 o
   7   3   1        1.33        1.56      0.27 o
  -9   4   1        7.20        6.95      0.83 o
  -8   4   1        1.04        1.18      0.35 o
  -7   4   1       85.96       93.41      2.08 o
  -6   4   1       44.98       48.78      1.41 o
  -5   4   1       68.75       77.03      2.69 o
  -4   4   1       81.64       74.42      3.29 o
  -3   4   1       35.83       35.25      1.56 o
  -2   4   1      409.22      426.07      6.10 o
  -1   4   1        6.76       15.19      1.65 o
   0   4   1      171.53      169.95      3.85 o
   1   4   1      113.99      111.42      3.07 o
   2   4   1      290.52      279.68      5.29 o
   3   4   1       41.98       33.14      1.41 o
   4   4   1      206.44      185.76      5.70 o
   5   4   1       11.03       12.19      0.60 o
   6   4   1        3.26        4.07      0.47 o
   7   4   1        0.03       -0.02      0.10 o
  -9   5   1        3.49        2.51      0.48 o
  -8   5   1        0.31        0.05      0.16 o
  -7   5   1       25.82       28.26      0.94 o
  -6   5   1      260.82      245.29      3.13 o
  -5   5   1       17.69       11.95      0.99 o
  -4   5   1      555.65      638.97     17.72 o
  -3   5   1       90.20       82.45      2.79 o
  -2   5   1       55.21       40.71      1.53 o
  -1   5   1      472.57      535.15     14.48 o
   0   5   1        9.59        8.99      0.80 o
   1   5   1        2.98        2.21      0.34 o
   2   5   1       47.24       50.45      1.80 o
   3   5   1      320.54      295.07      8.72 o
   4   5   1      129.50      114.80      2.64 o
   5   5   1       21.25       24.13      1.16 o
   6   5   1        6.33        7.04      0.56 o
  -8   6   1       23.07       20.20      1.71 o
  -7   6   1        2.68        2.44      0.27 o
  -6   6   1        6.47        5.33      0.36 o
  -5   6   1        1.11        1.02      0.42 o
  -4   6   1      283.90      305.69      7.20 o
  -3   6   1        1.93        4.22      0.58 o
  -2   6   1     1077.01      976.58     20.31 o
  -1   6   1      143.46      118.30      8.59 o
   0   6   1       37.39       47.37      1.69 o
   1   6   1      138.45      158.97      3.77 o
   2   6   1       30.48       25.92      1.62 o
   3   6   1       13.14       11.58      0.54 o
   4   6   1        0.12        0.08      0.11 o
   5   6   1      152.46      171.09      3.76 o
   6   6   1        5.18        3.64      0.42 o
  -8   7   1       39.61       33.08      3.13 o
  -7   7   1       14.26       19.27      0.90 o
  -6   7   1       47.96       39.47      1.26 o
  -5   7   1        2.99        1.52      0.23 o
  -4   7   1        4.20        5.99      1.14 o
  -3   7   1       26.41       19.78      1.40 o
  -2   7   1      633.39      672.04     13.53 o
  -1   7   1       42.00       43.93      1.70 o
   0   7   1      218.77      254.76      5.36 o
   1   7   1       11.02       10.60      1.03 o
   2   7   1       32.77       24.42      0.81 o
   3   7   1      101.57       99.35      1.85 o
   4   7   1       74.97       73.09      1.91 o
   5   7   1        3.54        4.01      0.49 o
  -8   8   1        7.22        7.39      0.64 o
  -7   8   1        7.89        7.37      0.52 o
  -6   8   1        0.32        0.31      0.18 o
  -5   8   1      184.76      163.15      3.30 o
  -4   8   1       56.26       53.60      1.96 o
  -3   8   1       41.32       38.31      3.18 o
  -2   8   1      104.00       99.87      3.42 o
  -1   8   1       14.28       15.47      0.92 o
   0   8   1        0.53        2.68      0.70 o
   1   8   1        5.39        3.92      0.35 o
   2   8   1        9.12        5.76      0.43 o
   3   8   1       54.31       57.28      1.90 o
   4   8   1        0.66        0.51      0.23 o
   5   8   1       23.40       23.48      1.49 o
  -8   9   1       28.22       19.91      2.01 o
  -7   9   1       32.91       32.55      1.28 o
  -6   9   1        0.37        0.28      0.18 o
  -5   9   1        0.11        0.22      0.16 o
  -4   9   1       29.51       27.69      1.34 o
  -3   9   1       20.68       23.49      1.58 o
  -2   9   1      212.52      231.74      7.48 o
  -1   9   1       49.98       46.68      1.48 o
   0   9   1        0.22        0.56      0.14 o
   1   9   1        2.63        4.66      0.44 o
   2   9   1        5.70        5.63      0.68 o
   3   9   1        0.16        0.15      0.15 o
   4   9   1        0.70        0.64      0.25 o
  -7  10   1        7.82        8.16      0.70 o
  -6  10   1       28.65       25.43      1.15 o
  -5  10   1       31.73       30.25      1.38 o
  -4  10   1        4.16        4.39      0.64 o
  -3  10   1        9.87       11.75      1.05 o
  -2  10   1       13.09       17.86      1.37 o
  -1  10   1      146.72      147.37      3.56 o
   0  10   1        8.96        9.48      0.76 o
   1  10   1        1.39        1.64      0.38 o
   2  10   1        2.66        1.76      0.52 o
   3  10   1        0.17       -0.01      0.10 o
  -7  11   1        1.15        0.59      0.27 o
  -6  11   1        0.95        1.31      0.30 o
  -5  11   1        0.09        0.25      0.29 o
  -4  11   1        0.00       -0.06      0.23 o
  -3  11   1       29.15       27.77      1.60 o
  -2  11   1       12.77       14.10      1.45 o
  -1  11   1        0.35        0.52      0.23 o
   0  11   1        0.96        0.62      0.26 o
   1  11   1        4.09        7.09      0.98 o
   2  11   1        1.56        1.81      0.41 o
  -6  12   1       16.41       12.79      2.36 o
  -5  12   1        0.38        0.09      0.20 o
  -4  12   1        0.71        0.91      0.32 o
  -3  12   1        1.30        1.18      0.28 o
  -2  12   1        0.24       -0.04      0.27 o
  -1  12   1        3.41        1.73      0.47 o
   0  12   1        3.39        4.35      0.70 o
  -4  13   1        1.64        1.21      0.25 o
  -3  13   1        0.19        0.29      0.14 o
  -2  13   1        1.84        2.37      0.32 o
   2 -13   2        9.10       10.21      1.45 o
   3 -13   2        0.03        0.09      0.10 o
  -1 -12   2        1.57        0.33      0.24 o
   0 -12   2        0.07        0.32      0.22 o
   1 -12   2        0.04        0.39      0.19 o
   2 -12   2       27.07       28.20      1.29 o
   3 -12   2        1.52        1.37      0.25 o
   4 -12   2       25.17       26.24      1.32 o
   5 -12   2        8.78       10.37      0.61 o
  -2 -11   2        1.01        1.25      0.40 o
  -1 -11   2        0.10        0.20      0.18 o
   0 -11   2        0.77        0.81      0.38 o
   1 -11   2       16.02       16.28      1.00 o
   2 -11   2        0.22        0.39      0.37 o
   3 -11   2        0.18        0.48      0.38 o
   4 -11   2        4.22        4.62      0.88 o
   5 -11   2        1.02        1.72      0.54 o
   6 -11   2        0.42        0.11      0.11 o
  -3 -10   2        0.53        0.81      0.24 o
  -2 -10   2       15.59       14.78      1.57 o
  -1 -10   2      202.90      224.35      8.32 o
   0 -10   2        0.12        1.15      0.33 o
   1 -10   2        7.98       10.56      0.59 o
   2 -10   2        0.08        0.33      0.19 o
   3 -10   2       32.16       34.60      2.63 o
   4 -10   2        1.21        2.22      0.53 o
   5 -10   2       11.09       13.70      1.54 o
   6 -10   2        6.81        7.20      0.73 o
   7 -10   2        0.08       -0.01      0.09 o
  -4  -9   2        1.45        1.73      0.34 o
  -3  -9   2        3.26        1.89      0.62 o
  -2  -9   2       38.16       34.55      1.86 o
  -1  -9   2       20.54       21.26      1.25 o
   0  -9   2       81.77       90.89      3.69 o
   1  -9   2        0.10        0.12      0.14 o
   2  -9   2        4.00        4.63      0.51 o
   3  -9   2       21.35       20.03      1.16 o
   4  -9   2       13.86       10.11      0.97 o
   5  -9   2       40.16       44.97      3.11 o
   6  -9   2       20.88       23.66      1.13 o
   7  -9   2        7.48        6.02      0.50 o
  -5  -8   2        3.49        3.04      0.83 o
  -4  -8   2        0.02        0.28      0.24 o
  -3  -8   2       54.70       55.11      2.41 o
  -2  -8   2        0.87        2.76      0.44 o
  -1  -8   2       48.70       47.50      1.64 o
   0  -8   2        0.44        1.02      0.27 o
   1  -8   2       48.38       51.38      2.41 o
   2  -8   2      182.41      179.03      7.64 o
   3  -8   2      702.51      658.83     20.29 o
   4  -8   2       23.36       23.68      1.02 o
   5  -8   2       30.00       26.74      1.09 o
   6  -8   2       17.76       21.76      0.98 o
   7  -8   2       11.87       14.34      0.86 o
   8  -8   2       34.65       33.41      1.96 o
  -6  -7   2        7.00        5.74      0.73 o
  -5  -7   2       29.61       28.37      1.20 o
  -4  -7   2       46.58       49.81      2.28 o
  -3  -7   2        3.85        4.68      0.59 o
  -2  -7   2      206.17      206.10      8.58 o
  -1  -7   2      113.72      124.49      4.25 o
   0  -7   2      186.61      214.87      4.02 o
   1  -7   2        1.80        3.24      0.41 o
   2  -7   2      168.06      164.72      7.57 o
   3  -7   2       23.38       20.30      1.63 o
   4  -7   2       23.06       16.59      1.64 o
   5  -7   2       57.25       53.46      1.56 o
   6  -7   2       17.64       19.61      0.95 o
   7  -7   2        4.82        6.30      0.60 o
   8  -7   2        1.37        0.94      0.36 o
  -6  -6   2        0.99        1.66      0.40 o
  -5  -6   2        8.67        7.09      0.63 o
  -4  -6   2        1.35        2.04      0.35 o
  -3  -6   2      126.58      128.35      6.26 o
  -2  -6   2        7.71        5.59      0.67 o
  -1  -6   2      171.51      192.87      4.18 o
   0  -6   2       10.77        2.54      0.34 o
   1  -6   2        1.77        5.27      0.53 o
   2  -6   2       50.98       53.27      2.43 o
   3  -6   2       82.93       84.56      3.00 o
   4  -6   2       54.62       39.33      2.46 o
   5  -6   2        6.30        6.82      0.54 o
   6  -6   2       64.88       61.95      1.93 o
   7  -6   2        0.02        0.05      0.14 o
   8  -6   2        9.95        8.77      1.14 o
  -7  -5   2       22.26       25.15      1.16 o
  -6  -5   2        3.21        2.00      0.27 o
  -5  -5   2       44.82       46.34      1.53 o
  -4  -5   2        1.03        0.86      0.18 o
  -3  -5   2       45.12       43.83      1.69 o
  -2  -5   2      200.90      226.46      7.44 o
  -1  -5   2      232.01      316.02      5.76 o
   0  -5   2      237.26      299.94      5.38 o
   1  -5   2        0.38        1.50      0.27 o
   2  -5   2       23.12       12.79      0.90 o
   3  -5   2       23.04       24.31      1.91 o
   4  -5   2      307.00      304.45      9.44 o
   5  -5   2      182.90      180.61      5.01 o
   6  -5   2       27.05       26.90      0.94 o
   7  -5   2       12.58       15.17      1.77 o
   8  -5   2        0.89       -0.34      0.43 o
  -7  -4   2        0.16        0.15      0.15 o
  -6  -4   2       33.25       31.58      1.18 o
  -5  -4   2        0.33        0.14      0.10 o
  -4  -4   2        2.83        2.27      0.73 o
  -3  -4   2      414.30      413.58      7.21 o
  -2  -4   2        9.53       20.54      1.91 o
  -1  -4   2        4.10        2.92      0.31 o
   0  -4   2      650.81      701.08     13.48 o
   1  -4   2      169.14      150.73      3.99 o
   2  -4   2        0.44        5.43      0.55 o
   3  -4   2      135.15      145.59      3.66 o
   4  -4   2     1837.44     1904.44     34.71 o
   5  -4   2      446.26      480.94      6.53 o
   6  -4   2       21.00       18.95      0.82 o
   7  -4   2       30.26       35.76      1.90 o
   8  -4   2       19.59       17.84      1.09 o
  -7  -3   2        3.80        2.87      0.37 o
  -6  -3   2        5.18        6.33      0.52 o
  -5  -3   2       11.25        8.04      0.47 o
  -4  -3   2       19.05       14.84      1.14 o
  -3  -3   2       56.97       56.21      1.62 o
  -2  -3   2       75.60       90.54      2.49 o
  -1  -3   2      846.71      793.78      9.58 o
   1  -3   2      151.43      105.72      2.46 o
   2  -3   2      684.89      655.95      8.08 o
   3  -3   2      345.87      345.00      6.38 o
   4  -3   2       22.32       23.37      1.03 o
   5  -3   2       29.62       26.96      0.95 o
   6  -3   2        4.48        4.46      0.50 o
   7  -3   2        4.09        2.74      0.48 o
   8  -3   2       17.87       15.94      1.66 o
  -8  -2   2        8.59        7.79      0.94 o
  -7  -2   2        7.77        6.32      0.57 o
  -6  -2   2      109.34      105.61      3.61 o
  -5  -2   2       83.65       82.48      3.28 o
  -4  -2   2      201.22      189.61      4.78 o
  -3  -2   2        2.23        1.45      0.25 o
  -2  -2   2      106.11      151.51      3.28 o
  -1  -2   2        6.96        4.79      0.35 o
   0  -2   2       17.11       17.99      1.51 o
   1  -2   2     1207.80     1123.45     13.04 o
   2  -2   2     2505.70     2445.53     33.39 o
   3  -2   2       29.57       32.20      0.78 o
   4  -2   2      647.85      662.17      7.44 o
   5  -2   2       88.50       99.41      2.25 o
   6  -2   2      113.12      111.43      2.97 o
   7  -2   2       13.19       16.98      1.77 o
   8  -2   2       58.73       62.82      2.85 o
  -8  -1   2        0.53        0.21      0.18 o
  -7  -1   2        3.40        4.06      0.79 o
  -6  -1   2      112.26      106.35      3.19 o
  -5  -1   2       31.87       30.78      1.06 o
  -4  -1   2      327.28      318.87      4.89 o
  -3  -1   2       43.58       48.49      0.99 o
  -2  -1   2      142.89      103.50      1.59 o
  -1  -1   2      423.63      388.33     10.95 o
   1  -1   2       86.79      112.42      3.59 o
   2  -1   2      610.65      656.51     14.41 o
   3  -1   2        3.27        6.43      0.28 o
   4  -1   2        0.52        1.52      0.17 o
   5  -1   2      196.16      221.73      3.92 o
   6  -1   2       83.63       72.28      2.35 o
   7  -1   2       32.31       38.44      2.44 o
   8  -1   2       51.28       45.79      2.29 o
  -8   0   2        1.64        0.53      0.14 o
  -7   0   2        3.26        3.36      0.46 o
  -6   0   2       74.05       75.68      2.06 o
  -5   0   2        1.32        0.48      0.11 o
  -4   0   2       97.44       75.95      1.31 o
  -3   0   2       24.10       31.57      0.73 o
  -1   0   2      383.69      407.09      6.29 o
   0   0   2      378.28      370.33      9.81 o
   1   0   2      174.63      199.89      6.01 o
   2   0   2     3348.45     3481.76     58.87 o
   3   0   2        8.11        7.88      0.59 o
   4   0   2      180.16      179.38      3.15 o
   5   0   2        0.48        0.17      0.13 o
   6   0   2       12.29       13.76      0.58 o
   7   0   2        8.59        6.72      0.67 o
   8   0   2        0.57        0.81      0.31 o
  -8   1   2        3.00        2.70      0.33 o
  -7   1   2        3.06        2.62      0.34 o
  -6   1   2       96.63      112.85      3.52 o
  -5   1   2       44.57       39.89      1.09 o
  -4   1   2      516.45      469.16      6.55 o
  -3   1   2      499.30      489.99      5.51 o
  -1   1   2      892.33      907.69     22.69 o
   1   1   2     2987.87     2750.92    144.48 o
   2   1   2      881.41      895.89      9.89 o
   3   1   2      116.34      128.64      2.79 o
   4   1   2        2.41        1.71      0.36 o
   5   1   2       74.22       81.32      2.08 o
   6   1   2      182.10      189.68      3.56 o
   7   1   2        2.08        2.94      0.47 o
   8   1   2        1.65        1.19      0.21 o
  -9   2   2        0.03        0.08      0.14 o
  -8   2   2        0.25        0.31      0.16 o
  -7   2   2        8.18        8.37      0.54 o
  -6   2   2      157.35      173.23      4.00 o
  -5   2   2      173.86      186.23      3.40 o
  -4   2   2        1.50        1.78      0.49 o
  -3   2   2      353.31      321.87      5.51 o
  -2   2   2     1068.88     1184.92     17.31 o
  -1   2   2       59.48       36.95      2.65 o
   0   2   2      770.44      778.07     14.70 o
   1   2   2       44.00       56.50      1.09 o
   2   2   2       12.84       14.70      0.52 o
   3   2   2        1.91        2.46      0.32 o
   4   2   2       71.55       81.92      2.85 o
   5   2   2       45.70       36.94      1.17 o
   6   2   2       35.43       35.80      1.24 o
   7   2   2       18.08       19.09      0.92 o
  -9   3   2        0.31        0.53      0.17 o
  -8   3   2        1.76        1.24      0.26 o
  -7   3   2        8.77        8.33      0.51 o
  -6   3   2      217.37      261.72      5.39 o
  -5   3   2        9.06        8.15      0.60 o
  -4   3   2      366.97      356.04      8.54 o
  -3   3   2       19.85       13.47      0.66 o
  -2   3   2      760.72      852.93     11.25 o
  -1   3   2        2.51        4.05      0.66 o
   0   3   2     2824.92     3118.50     56.52 o
   1   3   2       15.11        6.88      0.35 o
   2   3   2      336.09      332.40      7.38 o
   3   3   2        1.92        2.82      0.51 o
   4   3   2        5.29       11.11      7.40 o
   5   3   2       46.16       35.77      1.17 o
   6   3   2       12.33       13.92      0.88 o
   7   3   2        0.50        1.40      0.23 o
  -9   4   2        0.95        1.47      0.43 o
  -8   4   2       32.93       35.98      1.48 o
  -7   4   2        4.67        5.62      0.46 o
  -6   4   2       66.10       66.63      1.92 o
  -5   4   2       33.61       39.70      2.14 o
  -4   4   2        6.45        3.59      0.61 o
  -3   4   2        0.88        7.41      1.26 o
  -2   4   2        2.85        7.56      0.46 o
  -1   4   2       79.19       77.20      2.32 o
   0   4   2     3814.91     3896.15     43.23 o
   1   4   2      465.26      379.57      5.57 o
   2   4   2      466.26      461.12      7.99 o
   3   4   2       76.18       80.55      2.41 o
   4   4   2        2.96        4.30      0.47 o
   5   4   2       11.97       10.92      0.60 o
   6   4   2        1.17        2.14      0.33 o
   7   4   2        2.86        4.17      0.42 o
  -9   5   2        0.78        0.04      0.16 o
  -8   5   2       15.12       17.94      1.01 o
  -7   5   2       18.86       19.85      0.78 o
  -6   5   2        1.40        1.41      0.20 o
  -5   5   2       70.54       77.62      2.76 o
  -4   5   2       93.41       82.15      2.32 o
  -3   5   2        2.79        4.58      0.58 o
  -2   5   2      544.39      576.84     11.11 o
  -1   5   2      891.95      988.47     25.63 o
   0   5   2       96.53      105.18      2.56 o
   1   5   2       35.89       53.71      1.79 o
   2   5   2      163.05      151.49      4.07 o
   3   5   2       63.55       64.11      2.24 o
   4   5   2        4.42        2.14      0.23 o
   5   5   2       26.24       27.85      1.24 o
   6   5   2        0.11        0.33      0.14 o
  -9   6   2        0.21        0.15      0.15 o
  -8   6   2        9.74        8.45      0.67 o
  -7   6   2        0.03        0.38      0.14 o
  -6   6   2       64.83       58.86      1.76 o
  -5   6   2       72.50       73.09      3.81 o
  -4   6   2      455.65      416.08      7.59 o
  -3   6   2       80.41       61.01      2.51 o
  -2   6   2      502.88      552.66      9.50 o
  -1   6   2       20.43       19.08      1.51 o
   0   6   2     1394.82     1645.45     24.90 o
   1   6   2        1.55        4.37      0.75 o
   2   6   2      195.41      212.92      7.05 o
   3   6   2      108.32      100.38      1.98 o
   4   6   2       96.56       90.04      2.20 o
   5   6   2       11.67       10.69      0.71 o
   6   6   2        0.15       -0.03      0.27 o
  -8   7   2       11.77       12.69      0.96 o
  -7   7   2        3.57        1.80      0.29 o
  -6   7   2        0.68        1.96      0.27 o
  -5   7   2        0.87        0.51      0.17 o
  -4   7   2      105.66       86.23      3.38 o
  -3   7   2       11.51       10.37      1.03 o
  -2   7   2       61.47       63.23      2.03 o
  -1   7   2       71.42       79.24      2.38 o
   0   7   2      166.47      208.84      4.70 o
   1   7   2       72.79       71.32      2.46 o
   2   7   2       35.11       25.77      0.83 o
   3   7   2      414.82      422.48      5.86 o
   4   7   2       30.03       28.37      1.07 o
   5   7   2        3.90        3.35      0.42 o
  -8   8   2        0.13        0.11      0.15 o
  -7   8   2       31.48       32.63      1.35 o
  -6   8   2       66.86       73.56      2.34 o
  -5   8   2        3.74        2.91      0.35 o
  -4   8   2        2.03        2.00      0.27 o
  -3   8   2       15.79       15.49      1.99 o
  -2   8   2        7.64        8.60      0.90 o
  -1   8   2        4.71        7.83      0.67 o
   0   8   2       25.48       34.35      1.47 o
   1   8   2        8.43        8.76      0.54 o
   2   8   2       11.27       13.48      0.77 o
   3   8   2        4.51        4.07      0.45 o
   4   8   2        0.48       -0.03      0.15 o
  -8   9   2        5.24        7.27      0.85 o
  -7   9   2       33.73       35.18      1.75 o
  -6   9   2       52.56       52.74      3.02 o
  -5   9   2       18.27       17.30      0.90 o
  -4   9   2       53.71       52.60      1.71 o
  -3   9   2       80.43       79.52      2.15 o
  -2   9   2        2.34        2.06      0.33 o
  -1   9   2       22.24       19.83      0.94 o
   0   9   2        0.59        0.29      0.13 o
   1   9   2       11.79       12.44      0.73 o
   2   9   2        8.85        8.84      0.67 o
   3   9   2        2.78        3.81      0.69 o
   4   9   2        0.01        0.53      0.23 o
  -7  10   2        3.61        3.85      0.48 o
  -6  10   2        1.89        1.26      0.26 o
  -5  10   2        3.57        2.93      0.58 o
  -4  10   2       52.72       50.49      2.31 o
  -3  10   2        8.50        7.41      1.13 o
  -2  10   2        0.63        0.26      0.20 o
  -1  10   2       38.51       38.56      1.58 o
   0  10   2        0.10        0.07      0.15 o
   1  10   2       15.03       15.25      1.11 o
   2  10   2        8.53        8.29      1.00 o
   3  10   2        8.23        9.42      1.46 o
  -7  11   2        2.25        2.35      0.45 o
  -6  11   2        5.21        5.75      0.85 o
  -5  11   2        2.18        3.44      0.51 o
  -4  11   2        3.13        3.95      0.59 o
  -3  11   2       24.34       21.64      1.39 o
  -2  11   2       14.92       13.24      1.37 o
  -1  11   2        1.78        0.97      0.27 o
   0  11   2        0.11        0.14      0.27 o
   1  11   2        9.36       12.27      1.21 o
   2  11   2        5.08        5.63      0.64 o
  -6  12   2        0.97        1.54      0.38 o
  -5  12   2        0.65        0.46      0.23 o
  -4  12   2        0.89        1.34      0.45 o
  -3  12   2        4.26        4.42      0.55 o
  -2  12   2        2.28        3.70      0.51 o
  -1  12   2        3.66        4.55      0.73 o
   0  12   2        1.23        0.43      0.16 o
  -3  13   2        0.22        0.23      0.10 o
  -2  13   2        5.14        6.32      0.52 o
   2 -13   3        4.94        6.14      1.42 o
   3 -13   3        3.21        3.76      0.58 o
  -1 -12   3        0.12        0.17      0.15 o
   0 -12   3        0.58        0.42      0.27 o
   1 -12   3       36.42       43.81      4.35 o
   2 -12   3        0.64        1.15      0.22 o
   3 -12   3        4.34        4.81      0.43 o
   4 -12   3        0.09        0.13      0.28 o
   5 -12   3        0.01        0.09      0.10 o
  -2 -11   3        4.95        5.44      0.79 o
  -1 -11   3        0.77        0.35      0.26 o
   0 -11   3       15.00       13.53      1.47 o
   1 -11   3        0.36        0.05      0.12 o
   2 -11   3        1.35        0.92      0.23 o
   3 -11   3        2.80        3.13      0.50 o
   4 -11   3        3.61        3.77      0.54 o
   5 -11   3        0.20        0.20      0.20 o
   6 -11   3        0.70        0.49      0.16 o
  -3 -10   3        0.06       -0.16      0.25 o
  -2 -10   3        0.03        0.09      0.20 o
  -1 -10   3        2.51        1.44      0.49 o
   0 -10   3       10.05       13.40      1.10 o
   1 -10   3        8.99        9.85      0.64 o
   2 -10   3       10.02        9.99      0.93 o
   3 -10   3       77.19       70.83      3.86 o
   4 -10   3       37.02       34.21      2.55 o
   5 -10   3        2.88        1.60      0.51 o
   6 -10   3        8.26        8.08      0.75 o
   7 -10   3        3.69        3.75      0.59 o
  -4  -9   3        0.01        0.24      0.14 o
  -3  -9   3       19.72       22.40      2.01 o
  -2  -9   3       21.25       21.13      1.42 o
  -1  -9   3        5.02        5.75      0.78 o
   0  -9   3       38.78       38.45      2.36 o
   1  -9   3      284.35      265.32     12.07 o
   2  -9   3       49.88       43.10      2.17 o
   3  -9   3      297.08      284.23     13.57 o
   4  -9   3        0.08        0.98      0.58 o
   5  -9   3        6.86        3.76      0.62 o
   6  -9   3        3.85        4.99      0.51 o
   7  -9   3        2.66        2.75      0.31 o
  -5  -8   3        0.08        0.17      0.14 o
  -4  -8   3        8.67       10.04      0.91 o
  -3  -8   3        1.90        1.78      0.40 o
  -2  -8   3       24.35       20.34      1.50 o
  -1  -8   3       20.26       20.44      1.22 o
   0  -8   3        5.78        5.48      0.62 o
   1  -8   3       13.81       14.91      1.04 o
   2  -8   3       40.53       33.19      2.80 o
   3  -8   3      488.93      457.42     15.15 o
   4  -8   3        3.50        2.73      0.38 o
   5  -8   3        1.42        0.88      0.23 o
   6  -8   3        8.61        8.25      0.70 o
   7  -8   3        0.09        0.44      0.18 o
  -6  -7   3        2.73        1.85      0.66 o
  -5  -7   3        5.51        5.13      0.50 o
  -4  -7   3        1.05        0.48      0.15 o
  -3  -7   3       71.30       66.13      7.45 o
  -2  -7   3        1.03        0.53      0.34 o
  -1  -7   3        6.30        8.06      0.83 o
   0  -7   3        4.36        5.90      0.50 o
   1  -7   3      299.18      324.37      8.22 o
   2  -7   3      191.49      182.03      5.10 o
   3  -7   3        5.07        5.00      0.96 o
   4  -7   3        0.25        0.29      0.26 o
   5  -7   3        0.03        0.47      0.20 o
   6  -7   3       18.96       21.23      1.16 o
   7  -7   3       30.58       36.72      1.83 o
   8  -7   3        0.44        0.05      0.19 o
  -6  -6   3        6.47        6.58      0.51 o
  -5  -6   3        0.16       -0.07      0.13 o
  -4  -6   3       34.06       36.26      1.93 o
  -3  -6   3       10.65       16.53      5.08 o
  -2  -6   3       22.58       27.93      1.57 o
  -1  -6   3        3.00        4.46      0.57 o
   0  -6   3       43.69       46.18      1.38 o
   1  -6   3      152.27      150.24      3.89 o
   2  -6   3      254.40      256.02      6.26 o
   3  -6   3      340.91      284.71      9.82 o
   4  -6   3        4.84        6.01      0.70 o
   5  -6   3       13.58       10.34      0.60 o
   6  -6   3       34.03       33.24      1.51 o
   7  -6   3       22.42       26.32      2.30 o
   8  -6   3        0.65        1.20      0.44 o
  -7  -5   3        3.75        3.47      0.42 o
  -6  -5   3       10.86       12.94      0.81 o
  -5  -5   3       32.51       30.51      1.20 o
  -4  -5   3       33.32       25.95      0.96 o
  -3  -5   3       11.98       13.14      1.44 o
  -2  -5   3        0.33        2.40      0.92 o
  -1  -5   3      164.77      167.35      3.56 o
   0  -5   3        4.92        3.92      0.33 o
   1  -5   3      178.77      175.86      4.14 o
   2  -5   3     1550.07     1487.11     53.67 o
   3  -5   3      444.10      434.90     13.40 o
   4  -5   3       10.47        9.91      1.08 o
   5  -5   3       22.99       21.82      2.25 o
   6  -5   3        7.82        9.41      0.69 o
   7  -5   3        8.34       10.37      1.44 o
   8  -5   3        3.62        2.69      0.60 o
  -7  -4   3        3.11        3.27      0.46 o
  -6  -4   3        9.65       10.06      0.64 o
  -5  -4   3        6.39        8.07      0.59 o
  -4  -4   3      182.32      165.33      6.84 o
  -3  -4   3      797.14      761.93     15.83 o
  -2  -4   3      577.15      552.12     18.72 o
  -1  -4   3       17.45       22.09      0.93 o
   0  -4   3       52.53       53.01      1.23 o
   1  -4   3       18.07       21.72      0.87 o
   2  -4   3      494.60      468.80     16.52 o
   3  -4   3       31.94       23.49      1.16 o
   4  -4   3       30.81       38.92      1.45 o
   5  -4   3        1.22        0.92      0.31 o
   6  -4   3        0.03        0.15      0.18 o
   7  -4   3       35.11       38.95      2.87 o
   8  -4   3        4.28        2.93      0.40 o
  -7  -3   3        0.53        0.55      0.18 o
  -6  -3   3        0.13        0.25      0.18 o
  -5  -3   3        5.17        5.86      0.57 o
  -4  -3   3       83.89       74.34      3.91 o
  -3  -3   3        1.81        1.91      0.66 o
  -2  -3   3      967.10      923.01     17.00 o
  -1  -3   3       17.02       29.84      0.81 o
   0  -3   3       17.78       17.28      0.50 o
   1  -3   3      646.33      558.57      9.17 o
   2  -3   3     1146.24     1178.64     49.09 o
   3  -3   3      924.74      976.28     16.90 o
   4  -3   3       21.76       18.60      0.69 o
   5  -3   3       38.97       39.31      1.58 o
   6  -3   3       15.11       13.49      1.10 o
   7  -3   3       47.67       48.43      3.14 o
   8  -3   3        7.10        7.33      0.63 o
  -7  -2   3        0.68        1.09      0.35 o
  -6  -2   3       43.01       47.59      1.63 o
  -5  -2   3        3.15        4.18      0.81 o
  -4  -2   3      173.82      180.23      5.04 o
  -3  -2   3       14.81       13.37      0.54 o
  -2  -2   3      128.46      125.26      3.30 o
  -1  -2   3       22.13       12.78      0.75 o
   0  -2   3       15.30       13.80      0.90 o
   1  -2   3        3.13        6.39      0.44 o
   2  -2   3      898.70      927.18     12.19 o
   3  -2   3       58.96       50.01      1.05 o
   4  -2   3     1416.32     1491.04     18.18 o
   5  -2   3        4.73        3.94      0.54 o
   6  -2   3        3.09        2.87      0.54 o
   7  -2   3        6.71        8.30      1.04 o
   8  -2   3       35.98       36.35      2.00 o
  -8  -1   3        3.91        3.22      0.44 o
  -7  -1   3       21.61       18.95      1.08 o
  -6  -1   3       10.21       11.83      0.63 o
  -5  -1   3       58.26       65.25      3.34 o
  -4  -1   3      742.40      744.76     12.06 o
  -3  -1   3      505.72      465.96      6.69 o
  -2  -1   3      321.50      369.21      8.38 o
  -1  -1   3       45.15       69.53      1.73 o
   0  -1   3        1.66        2.71      0.61 o
   1  -1   3      596.71      548.95     12.39 o
   2  -1   3      624.95      621.56      5.55 o
   3  -1   3      716.89      685.73     11.17 o
   4  -1   3        4.61        6.33      0.37 o
   5  -1   3       32.88       29.65      1.11 o
   6  -1   3       37.80       35.30      3.07 o
   7  -1   3       15.86       21.29      1.76 o
   8  -1   3        0.17        0.46      0.14 o
  -8   0   3        9.73       11.34      0.86 o
  -7   0   3        0.09       -0.10      0.16 o
  -6   0   3        7.83        7.12      0.43 o
  -5   0   3        7.09        7.76      1.18 o
  -4   0   3      538.45      538.70     10.55 o
  -3   0   3       46.74       42.13      1.56 o
  -1   0   3      586.77      521.82     14.52 o
   0   0   3       38.12       42.52      1.30 o
   1   0   3      130.33      133.57      1.57 o
   2   0   3      204.96      198.96      4.45 o
   3   0   3      172.82      176.05      4.17 o
   4   0   3       43.89       45.03      1.30 o
   5   0   3       20.13       19.96      1.12 o
   6   0   3        1.13        1.91      0.37 o
   7   0   3        2.64        2.15      0.38 o
   8   0   3        7.02        6.60      0.70 o
  -8   1   3        4.72        5.36      0.51 o
  -7   1   3        6.14        6.83      0.56 o
  -6   1   3        6.29        5.76      0.58 o
  -5   1   3       22.23       33.74      1.33 o
  -4   1   3     1526.57     1667.27     29.03 o
  -3   1   3       20.10       25.32      0.72 o
  -2   1   3      474.89      459.66      7.32 o
  -1   1   3      422.90      424.00     10.83 o
   0   1   3      105.33      110.60      3.87 o
   1   1   3       32.31       29.16      0.70 o
   2   1   3      688.27      683.64     11.03 o
   3   1   3       14.80       16.41      1.02 o
   4   1   3      144.14      131.30      2.65 o
   5   1   3       43.22       50.23      1.58 o
   6   1   3       37.26       33.93      1.43 o
   7   1   3        0.62        0.22      0.11 o
  -9   2   3        1.09        1.24      0.23 o
  -8   2   3       30.67       33.90      1.41 o
  -7   2   3        5.86        7.52      0.54 o
  -6   2   3       13.33       18.71      1.25 o
  -5   2   3       46.11       40.52      1.46 o
  -4   2   3      191.76      195.15      4.46 o
  -3   2   3      362.42      325.47      7.42 o
  -2   2   3     3441.81     3147.80     77.32 o
  -1   2   3      394.40      393.30     10.83 o
   0   2   3       24.37       22.70      0.82 o
   1   2   3      243.51      228.21      3.19 o
   2   2   3      662.01      785.98     12.02 o
   3   2   3      537.38      533.32     11.38 o
   4   2   3       52.42       53.30      3.69 o
   5   2   3       33.79       33.99      1.14 o
   6   2   3        2.24        1.67      0.34 o
   7   2   3        4.93        5.50      0.58 o
  -9   3   3        1.00        0.77      0.18 o
  -8   3   3        1.05        1.47      0.26 o
  -7   3   3        2.18        2.43      0.36 o
  -6   3   3       14.84       13.78      0.92 o
  -5   3   3       40.04       37.51      2.30 o
  -4   3   3       56.72       50.66      1.96 o
  -3   3   3        6.24        3.35      0.32 o
  -2   3   3     4892.65     4425.82    108.81 o
  -1   3   3        5.22        6.25      0.42 o
   0   3   3      451.72      482.76      9.05 o
   1   3   3       74.23       78.28      1.95 o
   2   3   3      189.35      193.41      3.43 o
   3   3   3       25.06       19.68      1.44 o
   4   3   3        5.84        4.65      0.74 o
   5   3   3        7.83        9.19      0.57 o
   6   3   3       22.41       23.70      0.94 o
   7   3   3        1.44        1.49      0.28 o
  -9   4   3        4.75        6.14      0.46 o
  -8   4   3       45.42       49.85      1.82 o
  -7   4   3        0.07        0.74      0.15 o
  -6   4   3       10.77       11.95      0.90 o
  -5   4   3       27.85       37.50      2.40 o
  -4   4   3        0.38        0.81      0.22 o
  -3   4   3      230.49      226.68      5.37 o
  -2   4   3        2.11        0.97      0.30 o
  -1   4   3     1310.09     1174.74     22.55 o
   0   4   3      223.70      220.64      4.07 o
   1   4   3       16.02       18.51      0.77 o
   2   4   3      384.36      388.82      7.05 o
   3   4   3        5.12        4.56      0.52 o
   4   4   3       63.36       56.34      1.55 o
   5   4   3        7.17        5.58      0.38 o
   6   4   3        2.94        3.80      0.67 o
  -9   5   3        3.00        2.80      0.38 o
  -8   5   3        6.31        7.17      0.64 o
  -7   5   3       27.63       28.83      1.08 o
  -6   5   3       79.72       81.56      2.08 o
  -5   5   3       31.10       29.64      2.19 o
  -4   5   3      183.08      188.97      4.04 o
  -3   5   3      476.43      455.43      9.73 o
  -2   5   3     1378.61     1400.23     21.66 o
  -1   5   3        5.69        5.71      0.75 o
   0   5   3       14.22       17.52      0.91 o
   1   5   3       35.23       39.95      1.53 o
   2   5   3       16.98       13.40      0.93 o
   3   5   3       96.04       92.14      2.83 o
   4   5   3        0.49        0.40      0.12 o
   5   5   3        4.77        4.24      0.38 o
   6   5   3        4.55        4.83      0.40 o
  -9   6   3        0.96        0.34      0.27 o
  -8   6   3       11.34       12.32      0.82 o
  -7   6   3        3.03        3.25      0.34 o
  -6   6   3        5.78        4.53      0.39 o
  -5   6   3        7.06        6.31      1.00 o
  -4   6   3        2.14        3.09      0.42 o
  -3   6   3       67.30       71.97      2.82 o
  -2   6   3      785.57      757.73     17.15 o
  -1   6   3      204.83      236.74      7.81 o
   0   6   3      145.76      143.50      3.02 o
   1   6   3      106.91      123.75      3.27 o
   2   6   3       19.73       14.79      1.04 o
   3   6   3      243.97      237.18      3.54 o
   4   6   3       45.78       43.10      1.36 o
   5   6   3        7.44        7.70      0.84 o
  -8   7   3        7.67        9.66      0.84 o
  -7   7   3        6.82        8.91      0.60 o
  -6   7   3        0.29        0.04      0.11 o
  -5   7   3        9.59        5.66      0.55 o
  -4   7   3        4.72        5.54      0.78 o
  -3   7   3        7.56        7.30      0.88 o
  -2   7   3       17.88       14.32      0.92 o
  -1   7   3      337.17      352.41      8.23 o
   0   7   3       59.29       67.27      2.02 o
   1   7   3       67.42       62.39      2.31 o
   2   7   3       65.62       69.49      1.78 o
   3   7   3       11.32       11.29      0.66 o
   4   7   3       33.01       33.43      1.32 o
   5   7   3        0.70        0.88      0.21 o
  -8   8   3        2.37        3.67      0.48 o
  -7   8   3       64.52       66.84      2.89 o
  -6   8   3       61.41       65.67      2.33 o
  -5   8   3        1.29        1.51      0.27 o
  -4   8   3        0.77        1.63      0.29 o
  -3   8   3        3.21        9.87      5.85 o
  -2   8   3        1.02        0.94      0.33 o
  -1   8   3       13.39       12.81      0.86 o
   0   8   3        0.87        1.41      0.28 o
   1   8   3       25.34       18.53      0.78 o
   2   8   3        1.46        1.44      0.29 o
   3   8   3       48.33       43.38      1.52 o
   4   8   3       13.51       14.05      0.85 o
  -8   9   3        1.79        2.10      0.45 o
  -7   9   3       32.20       29.27      3.58 o
  -6   9   3       23.46       21.30      1.10 o
  -5   9   3       16.76       11.17      0.71 o
  -4   9   3       33.88       34.71      1.21 o
  -3   9   3        2.32        1.03      0.20 o
  -2   9   3      105.04       95.35      2.94 o
  -1   9   3       10.62        9.87      0.65 o
   0   9   3       93.14       98.56      2.38 o
   1   9   3        3.85        3.15      0.40 o
   2   9   3        9.88        7.56      0.60 o
   3   9   3        5.11        7.05      0.93 o
  -7  10   3       26.80       27.01      2.67 o
  -6  10   3        0.02        0.27      0.15 o
  -5  10   3        0.41        0.46      0.21 o
  -4  10   3        9.09        8.04      0.69 o
  -3  10   3       58.48       50.52      3.19 o
  -2  10   3        5.57        5.25      0.52 o
  -1  10   3       25.51       30.12      1.64 o
   0  10   3        5.48        9.73      0.90 o
   1  10   3       17.53       19.31      1.20 o
   2  10   3        1.54        0.87      0.23 o
  -7  11   3        5.33        3.52      0.51 o
  -6  11   3        5.88        6.09      0.61 o
  -5  11   3        0.26        0.62      0.24 o
  -4  11   3        4.94        5.18      0.66 o
  -3  11   3        7.30        7.99      0.83 o
  -2  11   3        1.72        0.95      0.20 o
  -1  11   3        0.13        0.35      0.20 o
   0  11   3       20.72       24.59      1.31 o
   1  11   3        0.35        0.30      0.23 o
  -5  12   3        2.12        3.04      0.58 o
  -4  12   3       14.37       12.33      0.89 o
  -3  12   3        3.76        4.36      1.03 o
  -2  12   3       23.15       30.52      1.47 o
  -1  12   3        0.25        0.40      0.15 o
   0  12   3        1.30        0.46      0.18 o
  -1 -12   4        0.01        0.10      0.12 o
   0 -12   4        1.24        1.79      0.43 o
   1 -12   4        1.78        2.66      0.37 o
   2 -12   4        3.15        4.47      0.50 o
   3 -12   4        0.77        0.75      0.16 o
   4 -12   4        2.29        2.33      0.27 o
  -2 -11   4        0.04        0.26      0.22 o
  -1 -11   4        0.01        0.52      0.30 o
   0 -11   4        2.06        2.90      0.68 o
   1 -11   4        3.92        3.68      0.52 o
   2 -11   4        2.21        2.22      0.42 o
   3 -11   4        5.87        6.00      0.66 o
   4 -11   4        0.76        0.70      0.33 o
   5 -11   4        2.10        2.85      0.35 o
   6 -11   4        6.22        6.25      0.55 o
  -3 -10   4       20.28       18.49      1.37 o
  -2 -10   4       21.61       30.27      2.25 o
  -1 -10   4        2.21        3.53      0.83 o
   0 -10   4       36.26       37.97      1.86 o
   1 -10   4       63.32       66.37      2.60 o
   2 -10   4        0.32        0.55      0.18 o
   3 -10   4        0.01        0.28      0.23 o
   4 -10   4       25.57       20.93      1.90 o
   5 -10   4        0.67        0.98      0.26 o
   6 -10   4        0.07        0.20      0.12 o
  -4  -9   4        0.19        0.76      0.24 o
  -3  -9   4       45.34       44.79      1.97 o
  -2  -9   4        0.09        0.49      0.37 o
  -1  -9   4       76.36       78.68      5.04 o
   0  -9   4       24.34       22.23      1.70 o
   1  -9   4       49.18       46.47      2.30 o
   2  -9   4       48.95       50.15      2.95 o
   3  -9   4       70.34       61.42      2.70 o
   4  -9   4      144.96      120.35     15.85 o
   5  -9   4       31.45       31.87      1.75 o
   6  -9   4        1.31        0.60      0.19 o
   7  -9   4        2.00        2.00      0.43 o
  -5  -8   4        0.16        0.02      0.10 o
  -4  -8   4        1.24        1.21      0.30 o
  -3  -8   4       45.34       49.43      3.24 o
  -2  -8   4        0.27        0.44      0.30 o
  -1  -8   4       26.10       27.10      1.55 o
   0  -8   4       72.00       88.99      3.25 o
   1  -8   4      427.72      460.75     20.55 o
   2  -8   4       56.99       55.19      2.19 o
   3  -8   4       24.36       21.32      1.94 o
   4  -8   4       17.34       13.79      1.47 o
   5  -8   4      110.01      110.76      2.98 o
   6  -8   4        0.30        0.19      0.13 o
   7  -8   4        0.60        0.82      0.31 o
  -6  -7   4        0.02        0.14      0.14 o
  -5  -7   4        0.35        0.11      0.12 o
  -4  -7   4        0.45        0.29      0.20 o
  -3  -7   4       20.36       18.04      1.87 o
  -2  -7   4      177.40      182.35     10.13 o
  -1  -7   4       27.55       32.30      1.72 o
   0  -7   4      565.11      687.48     11.44 o
   1  -7   4      117.65      118.34      4.00 o
   2  -7   4        0.28        0.33      0.23 o
   3  -7   4       35.46       31.44      2.67 o
   4  -7   4       26.82       23.24      1.02 o
   5  -7   4       91.35       98.89      2.79 o
   6  -7   4        0.76        0.60      0.21 o
   7  -7   4       23.24       26.47      2.11 o
  -6  -6   4        0.03        0.03      0.14 o
  -5  -6   4        0.07        0.24      0.19 o
  -4  -6   4        4.97        4.31      0.63 o
  -3  -6   4        0.12        0.39      0.28 o
  -2  -6   4       60.12       53.45      2.24 o
  -1  -6   4      138.28      123.03      3.61 o
   0  -6   4      708.71      860.46     13.35 o
   1  -6   4       82.20       79.35      2.16 o
   2  -6   4       15.19       21.66      1.86 o
   3  -6   4        5.02        5.96      1.05 o
   4  -6   4       39.32       37.95      1.86 o
   5  -6   4       16.94       13.31      0.80 o
   6  -6   4        7.32        7.46      0.69 o
   7  -6   4        0.29        0.62      0.44 o
   8  -6   4        0.83        0.47      0.16 o
  -7  -5   4        6.78        7.70      0.90 o
  -6  -5   4       12.66       13.09      0.82 o
  -5  -5   4       25.76       25.25      1.26 o
  -4  -5   4       39.15       36.22      1.25 o
  -3  -5   4      163.74      167.97     11.84 o
  -2  -5   4      176.50      177.72      6.73 o
  -1  -5   4        4.40        6.00      0.60 o
   0  -5   4       56.53       60.85      1.82 o
   1  -5   4      222.30      178.90      4.22 o
   2  -5   4       11.04       17.88      1.72 o
   3  -5   4      112.90      101.21      5.07 o
   4  -5   4        0.78        1.19      0.51 o
   5  -5   4      140.88      148.43      3.16 o
   6  -5   4       56.21       59.04      2.11 o
   7  -5   4       24.27       26.58      2.23 o
   8  -5   4        3.91        3.34      0.41 o
  -7  -4   4       17.85       24.45      1.17 o
  -6  -4   4       20.21       21.38      1.14 o
  -5  -4   4        2.60        1.76      0.27 o
  -4  -4   4      426.91      408.84     12.08 o
  -3  -4   4       20.15       19.17      1.21 o
  -2  -4   4      337.13      325.94     17.75 o
  -1  -4   4      431.01      409.58      7.70 o
   0  -4   4      626.32      660.18     12.50 o
   1  -4   4       87.54       77.52      4.63 o
   2  -4   4      563.75      589.68     16.85 o
   3  -4   4      242.66      240.82     10.86 o
   4  -4   4       66.71       72.54      4.11 o
   5  -4   4       82.59       90.52      2.29 o
   6  -4   4      128.43      128.01      5.96 o
   7  -4   4       26.60       24.37      2.16 o
   8  -4   4        1.27        0.69      0.20 o
  -8  -3   4        0.35        0.19      0.15 o
  -7  -3   4        4.53        3.63      0.43 o
  -6  -3   4        2.14        1.90      0.26 o
  -5  -3   4       73.53       62.65      2.05 o
  -4  -3   4       58.07       51.40      2.57 o
  -3  -3   4      136.06      149.85      3.75 o
  -2  -3   4      357.08      293.84      7.65 o
  -1  -3   4      977.69      922.86     12.65 o
   0  -3   4       33.62       22.66      0.71 o
   1  -3   4       27.14       31.13      3.02 o
   2  -3   4     2773.58     2927.66     47.66 o
   3  -3   4       30.68       30.10      1.25 o
   4  -3   4      171.42      174.03      4.90 o
   5  -3   4        0.04        0.27      0.22 o
   6  -3   4        0.20        0.24      0.22 o
   7  -3   4        4.18        3.33      0.72 o
   8  -3   4       26.92       27.76      1.70 o
  -8  -2   4       11.09        9.36      0.96 o
  -7  -2   4       10.63       12.74      0.86 o
  -6  -2   4      127.17      127.17      2.82 o
  -5  -2   4        1.03        0.50      0.38 o
  -4  -2   4        2.01        4.67      0.74 o
  -3  -2   4      156.67      148.27      4.64 o
  -2  -2   4      118.62       83.89      1.50 o
  -1  -2   4      109.33      121.58      2.32 o
   0  -2   4       39.51       30.33      1.05 o
   1  -2   4      737.66      729.14      9.38 o
   2  -2   4       59.21       46.66      1.16 o
   3  -2   4        3.59        3.49      0.36 o
   4  -2   4       50.05       64.90      2.02 o
   5  -2   4      142.65      154.10      6.89 o
   6  -2   4      300.24      305.26      7.70 o
   7  -2   4       13.63       11.61      1.35 o
   8  -2   4       12.28       12.40      1.03 o
  -8  -1   4        5.55        3.16      0.41 o
  -7  -1   4        3.94        6.59      0.55 o
  -6  -1   4      136.83      142.89      2.69 o
  -5  -1   4       54.96       60.25      3.22 o
  -4  -1   4      700.17      740.62     16.16 o
  -3  -1   4       15.56       18.09      0.71 o
  -2  -1   4      293.71      264.54      4.86 o
  -1  -1   4      134.67      157.49      3.64 o
   1  -1   4       85.72      103.09      1.41 o
   2  -1   4      169.90      157.08      2.35 o
   3  -1   4       31.81       31.58      1.11 o
   4  -1   4      123.08      128.17      3.02 o
   5  -1   4       78.19       80.27      3.08 o
   6  -1   4      275.07      305.94     10.16 o
   7  -1   4       31.97       33.78      2.26 o
  -8   0   4       17.18       22.08      1.78 o
  -7   0   4        1.09        0.65      0.20 o
  -6   0   4       63.62       74.04      1.94 o
  -5   0   4        9.67        8.79      0.67 o
  -4   0   4      226.49      231.80      4.51 o
  -3   0   4       38.52       38.39      0.92 o
  -2   0   4     3915.09     3652.71     70.06 o
  -1   0   4     1067.79     1110.42     16.52 o
   1   0   4     1053.09     1055.49     12.10 o
   2   0   4      133.40      112.48      2.77 o
   3   0   4       54.00       58.41      1.66 o
   4   0   4      126.76      174.42      4.59 o
   5   0   4       99.64      101.42      2.44 o
   6   0   4        0.51        0.26      0.14 o
   7   0   4        1.32        0.59      0.30 o
  -9   1   4        4.74        3.92      0.39 o
  -8   1   4       25.06       24.09      1.15 o
  -7   1   4       13.43       15.12      0.99 o
  -6   1   4        8.03        7.13      0.50 o
  -5   1   4        2.23        1.41      0.26 o
  -4   1   4     3078.39     3200.92     56.12 o
  -3   1   4      191.55      184.02      7.73 o
  -2   1   4      765.89      828.04     12.65 o
  -1   1   4      103.71      119.53      4.80 o
   1   1   4      434.47      441.00      7.11 o
   2   1   4     3739.76     3937.51     56.67 o
   3   1   4        6.15        7.78      0.81 o
   4   1   4       76.40       78.39      2.34 o
   5   1   4       45.16       45.47      1.54 o
   6   1   4       44.19       37.29      1.50 o
   7   1   4        0.57        0.29      0.14 o
  -9   2   4        0.01       -0.07      0.12 o
  -8   2   4        1.40        1.53      0.29 o
  -7   2   4       30.00       33.82      1.29 o
  -6   2   4        1.16        2.11      0.33 o
  -5   2   4       29.84       34.91      1.64 o
  -4   2   4      263.62      242.86      7.42 o
  -3   2   4       59.81       54.91      1.74 o
  -2   2   4      216.40      202.69      3.72 o
  -1   2   4      345.21      382.58     10.78 o
   0   2   4     3825.79     3953.18     57.37 o
   1   2   4      356.86      414.37      9.50 o
   2   2   4      855.12      948.59     14.89 o
   3   2   4        0.98        1.29      0.34 o
   4   2   4        1.89        4.65      0.71 o
   5   2   4       27.38       28.91      1.21 o
   6   2   4        0.28        0.71      0.32 o
   7   2   4       18.76       17.65      0.80 o
  -9   3   4        0.04        0.17      0.12 o
  -8   3   4        8.19        8.73      0.72 o
  -7   3   4       14.01       12.81      0.72 o
  -6   3   4        0.63        1.11      0.38 o
  -5   3   4       51.57       56.39      2.94 o
  -4   3   4      297.25      259.90     20.90 o
  -3   3   4      322.04      327.53      5.53 o
  -2   3   4      850.54      779.08     14.57 o
  -1   3   4      201.78      197.37      6.93 o
   0   3   4     5075.71     5413.72     85.78 o
   1   3   4       58.70       53.47      1.79 o
   2   3   4      312.95      354.36      9.44 o
   3   3   4       14.53       14.83      1.28 o
   4   3   4        2.71        3.03      0.41 o
   5   3   4       15.23       16.16      0.98 o
   6   3   4       38.62       42.79      1.79 o
  -9   4   4        4.53        3.42      0.36 o
  -8   4   4       28.65       35.26      1.51 o
  -7   4   4        4.72        4.24      0.40 o
  -6   4   4      108.62      127.43      3.30 o
  -5   4   4        0.03        0.33      0.28 o
  -4   4   4       64.69       52.28      2.40 o
  -3   4   4       28.88       33.98      1.18 o
  -2   4   4       31.12       24.84      1.09 o
  -1   4   4       43.24       40.81      2.91 o
   0   4   4     1047.82     1148.87     19.69 o
   1   4   4       92.90       90.06      3.05 o
   2   4   4      811.75      834.03     16.94 o
   3   4   4       76.29       74.11      3.24 o
   4   4   4      187.75      169.09      3.55 o
   5   4   4        7.77        5.67      0.52 o
   6   4   4        9.89        9.85      0.91 o
  -9   5   4        0.68        0.91      0.20 o
  -8   5   4        6.98        8.63      0.69 o
  -7   5   4        3.79        4.31      0.40 o
  -6   5   4       74.92       87.78      2.18 o
  -5   5   4       56.25       64.75      3.39 o
  -4   5   4        1.81        0.65      0.17 o
  -3   5   4      348.09      371.93      9.58 o
  -2   5   4        9.33        9.26      0.87 o
  -1   5   4      179.08      180.26      6.17 o
   0   5   4       62.44       62.30      2.09 o
   1   5   4      546.44      521.80      9.07 o
   2   5   4      117.46      118.07      4.20 o
   3   5   4        8.52        6.97      0.49 o
   4   5   4      112.10      109.55      2.43 o
   5   5   4       58.59       55.58      1.69 o
   6   5   4        5.44        4.62      0.66 o
  -9   6   4        2.28        2.09      0.32 o
  -8   6   4        0.02        0.39      0.18 o
  -7   6   4        2.26        2.93      0.33 o
  -6   6   4      174.43      178.66      3.49 o
  -5   6   4        9.46        6.57      0.83 o
  -4   6   4      263.34      245.87      5.11 o
  -3   6   4      156.03      153.13      6.60 o
  -2   6   4       66.67       70.36      2.81 o
  -1   6   4        8.88       12.74      1.00 o
   0   6   4      698.37      742.46     10.68 o
   1   6   4       74.06       79.28      2.53 o
   2   6   4      838.13      759.99     11.07 o
   3   6   4      231.61      229.16      3.70 o
   4   6   4        2.35        1.85      0.25 o
   5   6   4        3.71        3.39      0.33 o
  -8   7   4        2.14        1.95      0.38 o
  -7   7   4        0.27        0.86      0.21 o
  -6   7   4        2.53        1.44      0.28 o
  -5   7   4        0.01        0.37      0.11 o
  -4   7   4      107.12       97.38      3.46 o
  -3   7   4        3.40        4.29      0.68 o
  -2   7   4        3.07        2.05      0.46 o
  -1   7   4        0.86        0.92      0.24 o
   0   7   4        2.74        5.61      0.58 o
   1   7   4      453.46      489.67      9.40 o
   2   7   4      448.56      431.96      7.23 o
   3   7   4       13.03       14.66      0.90 o
   4   7   4        0.75        1.18      0.28 o
   5   7   4        4.59        7.32      0.77 o
  -8   8   4        8.85        9.39      0.80 o
  -7   8   4       10.45        9.63      1.31 o
  -6   8   4       56.41       59.06      2.06 o
  -5   8   4       46.85       42.60      1.50 o
  -4   8   4       25.78       25.05      0.91 o
  -3   8   4        1.52        1.00      0.35 o
  -2   8   4       60.46       61.35      2.38 o
  -1   8   4        2.86        4.07      0.44 o
   0   8   4      433.79      445.99     23.71 o
   1   8   4      140.52      160.47      3.14 o
   2   8   4        0.30        0.99      0.29 o
   3   8   4       32.78       33.11      1.55 o
   4   8   4        9.08        7.85      0.58 o
  -8   9   4        1.34        1.51      0.43 o
  -7   9   4        1.42        2.31      0.64 o
  -6   9   4       12.33       12.15      0.81 o
  -5   9   4        7.97        6.91      0.55 o
  -4   9   4      144.44      154.90      5.58 o
  -3   9   4       40.54       33.87      1.57 o
  -2   9   4      110.23      110.97      3.18 o
  -1   9   4        2.13        4.51      0.41 o
   0   9   4        0.19        1.10      0.31 o
   1   9   4        1.91        2.13      0.44 o
   2   9   4        0.77        0.57      0.23 o
   3   9   4        0.02        0.11      0.19 o
  -7  10   4        3.77        2.90      0.40 o
  -6  10   4        0.05        0.60      0.21 o
  -5  10   4        1.83        2.61      0.38 o
  -4  10   4       11.99        9.86      1.27 o
  -3  10   4      107.67      102.56      6.01 o
  -2  10   4      149.82      141.85      3.33 o
  -1  10   4        4.36        7.61      0.79 o
   0  10   4       22.68       31.66      1.60 o
   1  10   4        4.20        3.92      0.72 o
   2  10   4        6.06        4.71      0.68 o
  -6  11   4        3.67        3.43      0.41 o
  -5  11   4       37.13       42.94      1.87 o
  -4  11   4       57.48       60.85      2.81 o
  -3  11   4        1.49        2.05      0.39 o
  -2  11   4        1.49        1.92      0.36 o
  -1  11   4        2.83        2.54      0.42 o
   0  11   4        1.16        1.27      0.29 o
   1  11   4        4.05        2.29      0.49 o
  -5  12   4        1.68        1.86      0.31 o
  -4  12   4       43.85       46.26      2.67 o
  -3  12   4        4.78        3.11      0.34 o
  -2  12   4        8.11        6.66      0.61 o
  -1  12   4        1.20        1.40      0.33 o
  -1 -12   5        0.11        0.32      0.19 o
   0 -12   5       15.76       19.62      1.41 o
   1 -12   5        5.39        4.56      0.46 o
   2 -12   5       15.07       14.44      0.95 o
   3 -12   5       32.60       40.38      2.31 o
   4 -12   5        1.86        2.02      0.32 o
  -2 -11   5        0.45        0.46      0.27 o
  -1 -11   5        0.45        0.18      0.14 o
   0 -11   5        0.04       -0.01      0.20 o
   1 -11   5        0.24        0.70      0.26 o
   2 -11   5       11.03       10.05      0.85 o
   3 -11   5        0.32        0.85      0.42 o
   4 -11   5       23.75       22.42      1.22 o
   5 -11   5        8.56        7.60      0.52 o
  -3 -10   5       61.06       64.37      3.09 o
  -2 -10   5        0.62        0.46      0.27 o
  -1 -10   5        2.34        2.16      0.59 o
   0 -10   5        9.36        9.71      0.87 o
   1 -10   5        0.67        1.08      0.29 o
   2 -10   5      118.16      144.48      6.08 o
   3 -10   5       16.74       16.95      1.35 o
   4 -10   5        0.07        0.49      0.25 o
   5 -10   5        2.10        1.66      0.31 o
   6 -10   5        0.36        0.13      0.12 o
  -4  -9   5        0.16       -0.02      0.12 o
  -3  -9   5        1.67        1.38      0.30 o
  -2  -9   5        1.53        2.18      0.57 o
  -1  -9   5        4.37        5.26      0.64 o
   0  -9   5       64.86       67.83      2.61 o
   1  -9   5        5.13        5.19      0.55 o
   2  -9   5       81.63       88.76      4.54 o
   3  -9   5        6.76        8.18      1.66 o
   4  -9   5       16.52       16.58      1.20 o
   5  -9   5       10.75        7.66      0.54 o
   6  -9   5        0.16        0.18      0.12 o
  -5  -8   5       19.75       20.92      1.07 o
  -4  -8   5        6.96        6.57      0.69 o
  -3  -8   5       11.21       13.34      1.57 o
  -2  -8   5        1.07        0.70      0.25 o
  -1  -8   5       29.23       30.37      1.32 o
   0  -8   5       16.01       15.80      1.41 o
   1  -8   5      522.25      526.73      9.28 o
   2  -8   5       50.69       46.03      3.41 o
   3  -8   5       34.64       29.19      1.71 o
   4  -8   5       24.85       21.00      1.16 o
   5  -8   5       38.56       34.80      1.48 o
   6  -8   5        0.60        0.26      0.15 o
   7  -8   5        4.71        5.13      0.76 o
  -6  -7   5        3.10        4.98      0.45 o
  -5  -7   5        1.41        2.26      0.39 o
  -4  -7   5        9.88       10.23      0.94 o
  -3  -7   5      115.61      111.54      3.61 o
  -2  -7   5       30.36       25.98      1.51 o
  -1  -7   5        3.46        3.74      0.74 o
   0  -7   5       58.73       67.61      2.62 o
   1  -7   5        7.89       10.57      0.77 o
   2  -7   5       71.58       71.90      4.32 o
   3  -7   5       14.47       11.29      1.64 o
   4  -7   5       13.13       10.39      0.80 o
   5  -7   5       11.36       10.68      0.80 o
   6  -7   5        4.36        3.98      0.50 o
   7  -7   5        5.76        6.66      0.95 o
  -6  -6   5        0.04        0.31      0.17 o
  -5  -6   5       25.22       32.99      1.75 o
  -4  -6   5       23.92       21.80      1.12 o
  -3  -6   5       40.12       39.55      1.87 o
  -2  -6   5      228.33      201.03      7.22 o
  -1  -6   5        7.26        8.75      1.13 o
   0  -6   5       40.38       45.98      1.96 o
   1  -6   5      501.81      490.18     11.50 o
   2  -6   5      303.09      300.12     10.58 o
   3  -6   5      186.94      162.43      7.12 o
   4  -6   5      151.54      143.97      3.78 o
   5  -6   5       53.64       52.65      1.72 o
   6  -6   5        4.36        4.94      0.56 o
   7  -6   5        0.56        0.61      0.40 o
  -7  -5   5        0.01       -0.09      0.12 o
  -6  -5   5        1.75        1.76      0.30 o
  -5  -5   5       70.29       66.61      2.14 o
  -4  -5   5        0.10        0.22      0.13 o
  -3  -5   5       24.00       16.19      1.54 o
  -2  -5   5       24.79       23.35      1.79 o
  -1  -5   5       34.19       29.94      1.94 o
   0  -5   5       17.29       17.49      1.05 o
   1  -5   5      229.21      221.52      4.26 o
   2  -5   5        3.45        5.49      1.02 o
   3  -5   5      142.30      124.00      5.83 o
   4  -5   5      151.99      150.27      6.80 o
   5  -5   5        9.00        9.43      0.68 o
   6  -5   5       20.32       23.95      2.25 o
   7  -5   5        3.78        3.22      0.73 o
  -7  -4   5        0.00       -0.03      0.17 o
  -6  -4   5       45.98       46.66      1.48 o
  -5  -4   5      120.62      127.44      3.21 o
  -4  -4   5      385.11      362.06     11.02 o
  -3  -4   5       65.11       59.61      3.02 o
  -2  -4   5      109.70      109.20      5.54 o
  -1  -4   5        2.71        3.19      0.41 o
   0  -4   5        1.01        1.63      0.29 o
   1  -4   5        6.16        6.12      0.93 o
   2  -4   5        2.05        0.43      0.28 o
   3  -4   5      609.59      626.27     13.04 o
   4  -4   5        0.83        1.22      0.51 o
   5  -4   5       29.69       29.92      1.23 o
   6  -4   5       25.93       24.03      2.26 o
   7  -4   5        1.46        1.91      0.57 o
  -8  -3   5        0.04       -0.10      0.10 o
  -7  -3   5       14.10       12.07      0.67 o
  -6  -3   5        2.73        3.86      0.40 o
  -5  -3   5        7.02        3.39      0.60 o
  -4  -3   5      121.72      127.17      4.79 o
  -3  -3   5       88.42       95.03      3.82 o
  -2  -3   5     1508.15     1500.44     38.00 o
  -1  -3   5       74.38       55.12      4.57 o
   0  -3   5        6.05        6.03      0.62 o
   1  -3   5      578.54      609.13     17.95 o
   2  -3   5       41.40       31.65      1.19 o
   3  -3   5      341.02      315.49      5.97 o
   4  -3   5        1.59        1.59      0.64 o
   5  -3   5       84.14       84.33      3.27 o
   6  -3   5      111.69      102.97      5.06 o
   7  -3   5        5.76        5.56      0.64 o
  -8  -2   5        1.36        1.20      0.36 o
  -7  -2   5       12.20       12.52      0.73 o
  -6  -2   5       28.58       33.18      1.28 o
  -5  -2   5       29.21       26.09      2.01 o
  -4  -2   5        0.72        2.60      5.10 o
  -3  -2   5        6.95        5.35      0.47 o
  -2  -2   5       80.84       64.84      2.68 o
  -1  -2   5      337.77      285.86      7.05 o
   0  -2   5        0.40        0.51      0.10 o
   1  -2   5      540.61      541.06      8.09 o
   2  -2   5     1439.53     1407.32     17.33 o
   3  -2   5      713.24      750.40     10.37 o
   4  -2   5      671.80      705.60     14.18 o
   5  -2   5       87.85       99.12      7.66 o
   6  -2   5      167.12      167.64      6.67 o
   7  -2   5        4.77        5.61      0.88 o
  -8  -1   5       45.65       58.30      3.01 o
  -7  -1   5       26.25       27.29      1.16 o
  -6  -1   5        2.94        2.73      0.32 o
  -5  -1   5       22.32       21.92      1.77 o
  -4  -1   5      185.31      179.34      4.27 o
  -3  -1   5      352.55      331.37      4.73 o
  -2  -1   5      681.94      596.54     10.78 o
  -1  -1   5      355.94      379.83      7.93 o
   0  -1   5        1.28        1.81      0.26 o
   1  -1   5       13.42       10.12      0.28 o
   2  -1   5      401.87      423.03      4.94 o
   3  -1   5      350.79      374.86      6.46 o
   4  -1   5      147.37      162.27      3.64 o
   5  -1   5       11.25       13.64      2.06 o
   6  -1   5       87.28       92.65      4.47 o
   7  -1   5        8.45        8.88      1.08 o
  -8   0   5        0.27        1.18      0.38 o
  -7   0   5        0.39        0.36      0.15 o
  -6   0   5        4.69        6.14      0.45 o
  -5   0   5       29.30       24.51      1.12 o
  -4   0   5     1971.55     2047.96     31.98 o
  -3   0   5       99.46       71.03      1.40 o
  -2   0   5     1066.47     1037.05     15.03 o
  -1   0   5       52.08       57.15      1.20 o
   0   0   5      233.97      243.67      5.86 o
   1   0   5       28.70       29.93      0.64 o
   2   0   5     2034.86     2058.82     29.75 o
   3   0   5      176.20      180.66      3.68 o
   4   0   5       62.93       72.98      2.23 o
   5   0   5        1.73        2.12      0.31 o
   6   0   5        6.70        5.12      0.89 o
   7   0   5        7.11        6.25      0.84 o
  -9   1   5        5.26        5.43      0.48 o
  -8   1   5       16.27       18.29      1.23 o
  -7   1   5        4.78        4.09      0.62 o
  -6   1   5      140.83      130.01      2.12 o
  -5   1   5      205.38      222.10      5.57 o
  -4   1   5      118.50      129.73      3.45 o
  -3   1   5      213.19      213.80      4.86 o
  -2   1   5       48.10       39.16      1.78 o
  -1   1   5     1402.42     1357.87     27.97 o
   0   1   5        2.30        2.18      0.21 o
   1   1   5        2.87       13.87      1.20 o
   2   1   5      453.76      436.06      7.63 o
   3   1   5      345.44      349.95      7.81 o
   4   1   5      520.97      551.97      9.59 o
   5   1   5       15.29       14.58      0.84 o
   6   1   5       32.99       37.88      2.50 o
   7   1   5        1.76        2.94      0.31 o
  -9   2   5        0.08        0.56      0.16 o
  -8   2   5       17.12       17.78      2.05 o
  -7   2   5       23.82       22.92      1.05 o
  -6   2   5        1.81        1.25      0.21 o
  -5   2   5       36.59       34.41      1.14 o
  -4   2   5     1484.21     1576.95     28.66 o
  -3   2   5       64.53       58.04      1.84 o
  -2   2   5      137.56      120.92      3.33 o
  -1   2   5        5.83        7.34      0.48 o
   0   2   5        3.62        5.91      0.65 o
   1   2   5       11.39        9.13      0.58 o
   2   2   5       23.94       41.80      1.61 o
   3   2   5      140.02      131.92      4.30 o
   4   2   5      323.17      317.18      5.37 o
   5   2   5       66.43       56.60      1.96 o
   6   2   5      189.23      201.64      7.05 o
   7   2   5        0.26        0.88      0.17 o
  -9   3   5        0.06        0.19      0.11 o
  -8   3   5       19.48       19.51      1.09 o
  -7   3   5        0.12        0.07      0.12 o
  -6   3   5       86.35       88.59      2.95 o
  -5   3   5        2.56        2.82      0.64 o
  -4   3   5      158.23      175.88      4.46 o
  -3   3   5      162.07      151.39      6.42 o
  -2   3   5     1107.08      947.29     29.20 o
  -1   3   5      345.77      301.79      7.99 o
   0   3   5      133.20      113.63      3.09 o
   1   3   5      106.67      124.74      3.42 o
   2   3   5      152.21      155.50      5.36 o
   3   3   5       54.15       55.62      2.70 o
   4   3   5       28.12       24.32      1.07 o
   5   3   5        8.84       15.38      0.93 o
   6   3   5        0.04        0.12      0.21 o
  -9   4   5        0.76        0.85      0.24 o
  -8   4   5        9.18       12.28      0.87 o
  -7   4   5       11.65       13.23      0.79 o
  -6   4   5        7.20        4.67      0.40 o
  -5   4   5        2.38        6.45      0.93 o
  -4   4   5      158.25      159.07      4.26 o
  -3   4   5       98.87       86.93      2.14 o
  -2   4   5     2144.19     1923.61     48.86 o
  -1   4   5      981.09      919.08     24.21 o
   0   4   5       37.49       41.26      1.45 o
   1   4   5        0.10        3.61      0.46 o
   2   4   5      279.21      267.27      5.70 o
   3   4   5       73.83       65.08      1.91 o
   4   4   5      568.22      546.60     16.25 o
   5   4   5        8.16       10.30      0.69 o
   6   4   5       43.07       42.58      1.30 o
  -9   5   5        2.28        2.48      0.30 o
  -8   5   5       42.36       49.15      1.80 o
  -7   5   5       13.11       14.87      0.74 o
  -6   5   5        8.84        9.42      0.63 o
  -5   5   5        4.55        5.79      1.24 o
  -4   5   5      637.80      649.83     14.61 o
  -3   5   5       55.35       51.37      2.22 o
  -2   5   5        5.11        2.08      0.56 o
  -1   5   5       22.47       12.94      0.79 o
   0   5   5       66.46       71.30      2.17 o
   1   5   5       12.50       16.20      1.01 o
   2   5   5      118.22      102.88      3.92 o
   3   5   5        3.36        3.34      0.38 o
   4   5   5       13.55       12.46      0.71 o
   5   5   5       31.50       29.10      1.13 o
  -9   6   5        1.03        1.35      0.28 o
  -8   6   5        1.16        1.23      0.25 o
  -7   6   5       10.51        9.82      0.76 o
  -6   6   5        7.72        4.84      0.44 o
  -5   6   5        0.93        0.94      1.31 o
  -4   6   5      698.85      714.14     18.27 o
  -3   6   5      134.49      134.61      4.68 o
  -2   6   5      915.82      919.76     20.41 o
  -1   6   5       63.70       52.86      2.30 o
   0   6   5       59.41       66.70      2.79 o
   1   6   5      198.55      187.37      4.59 o
   2   6   5      125.49      102.95      2.57 o
   3   6   5        3.87        3.23      0.40 o
   4   6   5        4.71        2.71      0.42 o
   5   6   5        8.63        6.46      0.78 o
  -8   7   5        2.41        3.38      0.40 o
  -7   7   5        0.22        0.53      0.22 o
  -6   7   5       40.57       34.44      1.64 o
  -5   7   5        4.73        3.64      0.38 o
  -4   7   5       12.90       16.06      1.04 o
  -3   7   5       43.64       43.81      3.00 o
  -2   7   5      217.73      221.47      6.29 o
  -1   7   5       73.80       76.69      2.55 o
   0   7   5      123.38      141.95      4.71 o
   1   7   5      452.93      440.32      7.45 o
   2   7   5       27.39       30.14      1.62 o
   3   7   5        1.73        2.38      0.32 o
   4   7   5       14.37       11.88      0.82 o
  -8   8   5        6.41        7.26      0.65 o
  -7   8   5        0.17        0.04      0.34 o
  -6   8   5        5.17        4.16      0.49 o
  -5   8   5        1.22        1.16      0.19 o
  -4   8   5       23.97       25.67      0.85 o
  -3   8   5        2.80        3.90      0.38 o
  -2   8   5        4.82        4.27      0.54 o
  -1   8   5       39.25       33.46      2.32 o
   0   8   5      229.06      217.46      8.19 o
   1   8   5       33.33       34.21      2.41 o
   2   8   5        3.30        4.07      0.57 o
   3   8   5       18.90       15.63      0.79 o
   4   8   5        3.43        1.96      0.36 o
  -8   9   5       22.58       20.80      1.52 o
  -7   9   5        9.25        9.09      1.19 o
  -6   9   5        4.15        3.94      0.59 o
  -5   9   5       28.19       25.66      1.47 o
  -4   9   5       32.02       30.01      1.33 o
  -3   9   5        0.35        0.10      0.18 o
  -2   9   5      507.78      493.53     10.98 o
  -1   9   5       26.05       24.59      1.36 o
   0   9   5       24.75       23.43      2.02 o
   1   9   5        6.87        6.21      0.67 o
   2   9   5        0.56        0.84      0.22 o
   3   9   5        3.64        3.11      0.46 o
  -7  10   5        0.03        0.02      0.18 o
  -6  10   5       11.59        9.56      0.66 o
  -5  10   5        6.94        7.35      0.62 o
  -4  10   5        1.84        2.03      0.36 o
  -3  10   5        3.84        2.65      0.48 o
  -2  10   5       74.52       83.67      2.96 o
  -1  10   5       24.21       24.34      2.02 o
   0  10   5       24.84       24.71      1.97 o
   1  10   5        6.03        7.75      1.20 o
   2  10   5        1.26        3.16      0.36 o
  -6  11   5        1.42        0.65      0.19 o
  -5  11   5       13.29        8.42      0.74 o
  -4  11   5       74.70       78.43      3.47 o
  -3  11   5        0.03       -0.06      0.43 o
  -2  11   5        9.69        6.68      0.63 o
  -1  11   5        1.56        3.91      0.70 o
   0  11   5        7.38        8.26      0.96 o
   1  11   5        2.45        2.40      0.46 o
  -5  12   5        0.33        0.37      0.15 o
  -4  12   5        3.99        3.33      0.33 o
  -3  12   5        0.73        0.57      0.15 o
  -2  12   5        0.74        0.42      0.24 o
   0 -12   6        0.20        0.07      0.07 o
   1 -12   6        0.82        1.18      0.35 o
   2 -12   6       14.11       13.81      1.23 o
   3 -12   6        6.19        6.37      0.80 o
  -2 -11   6        0.64        1.18      0.31 o
  -1 -11   6        0.32        0.45      0.24 o
   0 -11   6        6.86       10.69      0.80 o
   1 -11   6        2.60        2.13      0.55 o
   2 -11   6        9.53        9.00      1.16 o
   3 -11   6       13.18       13.23      1.37 o
   4 -11   6       35.50       33.46      1.51 o
   5 -11   6       35.95       38.94      1.43 o
  -3 -10   6        2.68        4.45      0.66 o
  -2 -10   6        2.51        2.09      0.57 o
  -1 -10   6       12.46       13.37      0.97 o
   0 -10   6        2.87        1.48      0.35 o
   1 -10   6       32.39       33.79      2.49 o
   2 -10   6       37.79       41.87      2.85 o
   3 -10   6       40.84       43.05      2.87 o
   4 -10   6        9.30        7.48      0.71 o
   5 -10   6        0.32        0.37      0.11 o
   6 -10   6        5.94        5.63      0.73 o
  -4  -9   6       10.61       17.11      1.40 o
  -3  -9   6        3.50        4.49      0.80 o
  -2  -9   6        4.47        5.10      0.92 o
  -1  -9   6      320.64      322.56      6.09 o
   0  -9   6       27.64       30.60      2.14 o
   1  -9   6      472.57      510.56     48.23 o
   2  -9   6      136.91      131.40     18.16 o
   3  -9   6       10.66        9.65      1.34 o
   4  -9   6       42.84       44.92      2.71 o
   5  -9   6        3.37        2.97      0.38 o
   6  -9   6       27.22       26.98      1.06 o
  -5  -8   6        2.47        3.12      0.60 o
  -4  -8   6        6.39        6.42      1.00 o
  -3  -8   6        0.18       -0.29      0.31 o
  -2  -8   6       25.55       23.16      1.16 o
  -1  -8   6       89.28       98.07      2.66 o
   0  -8   6      334.89      362.78     13.37 o
   1  -8   6      557.87      567.54     12.36 o
   2  -8   6        4.48        3.48      0.68 o
   3  -8   6       43.31       37.50      2.06 o
   4  -8   6       42.70       42.13      1.60 o
   5  -8   6        8.38        9.53      0.73 o
   6  -8   6       49.99       52.94      1.73 o
   7  -8   6        6.00        6.72      0.79 o
  -6  -7   6        0.25        0.70      0.15 o
  -5  -7   6        0.02       -0.12      0.12 o
  -4  -7   6        0.50        0.97      0.42 o
  -3  -7   6       41.76       39.93      1.93 o
  -2  -7   6      137.49      117.61      3.76 o
  -1  -7   6     1095.21     1200.28     32.04 o
   0  -7   6       34.10       32.39      2.25 o
   1  -7   6       75.69       80.14      2.91 o
   2  -7   6        0.85        1.09      0.59 o
   3  -7   6       13.31        9.78      0.77 o
   4  -7   6       34.14       31.83      1.16 o
   5  -7   6       18.53       20.21      1.13 o
   6  -7   6        2.62        2.81      0.48 o
   7  -7   6        0.06        0.28      0.27 o
  -6  -6   6        0.62        0.59      0.20 o
  -5  -6   6        8.12        8.36      0.82 o
  -4  -6   6       52.13       51.69      2.20 o
  -3  -6   6       21.16       17.28      1.81 o
  -2  -6   6      690.06      693.86     19.61 o
  -1  -6   6      273.48      276.62      9.09 o
   0  -6   6       66.60       66.52      3.27 o
   1  -6   6      412.14      429.39      9.34 o
   2  -6   6        0.50        0.97      0.50 o
   3  -6   6        7.60        7.39      1.32 o
   4  -6   6      125.80      121.51      3.79 o
   5  -6   6       17.71       16.19      1.01 o
   6  -6   6        7.80        9.45      1.34 o
   7  -6   6        0.29        0.43      0.33 o
  -7  -5   6        6.11        5.24      0.49 o
  -6  -5   6        4.00        2.58      0.35 o
  -5  -5   6        0.38        0.70      0.32 o
  -4  -5   6      137.39      133.71      4.17 o
  -3  -5   6      279.64      275.34      9.10 o
  -2  -5   6       51.80       49.66      2.80 o
  -1  -5   6        0.25        0.14      0.26 o
   0  -5   6      643.86      746.30     20.14 o
   1  -5   6      305.29      318.41      7.14 o
   2  -5   6      300.28      293.59     10.42 o
   3  -5   6        2.23        3.62      0.62 o
   4  -5   6        7.24        8.55      0.72 o
   5  -5   6      116.87      120.21      2.99 o
   6  -5   6        9.71       12.08      1.53 o
   7  -5   6        9.18       10.84      1.22 o
  -7  -4   6        3.75        4.18      0.39 o
  -6  -4   6        7.71        7.57      0.56 o
  -5  -4   6      270.62      257.31      5.20 o
  -4  -4   6       46.74       43.82      2.60 o
  -3  -4   6       38.89       37.41      2.33 o
  -2  -4   6      181.79      192.01      4.62 o
  -1  -4   6       58.60       66.58      3.19 o
   0  -4   6      763.61      902.13     24.15 o
   1  -4   6      196.14      219.95      7.99 o
   2  -4   6      355.41      373.85     12.11 o
   3  -4   6       37.12       32.57      1.85 o
   4  -4   6       17.51       17.86      2.02 o
   5  -4   6      186.96      186.57      8.41 o
   6  -4   6       27.53       28.41      2.42 o
   7  -4   6       25.88       28.85      1.83 o
  -7  -3   6        2.01        1.05      0.24 o
  -6  -3   6      123.29      148.06      3.10 o
  -5  -3   6       65.29       54.98      1.88 o
  -4  -3   6        5.11        5.24      0.79 o
  -3  -3   6        1.91        3.35      0.63 o
  -2  -3   6      167.08      186.96      6.20 o
  -1  -3   6      713.10      677.75     18.32 o
   0  -3   6     5598.78     6415.24    157.67 o
   1  -3   6     2300.53     2325.14     33.31 o
   2  -3   6      139.82      130.47      2.60 o
   3  -3   6       26.52       29.10      1.34 o
   4  -3   6       76.35       83.30      3.26 o
   5  -3   6       44.79       39.26      2.30 o
   6  -3   6       53.78       54.27      3.36 o
   7  -3   6        3.49        2.12      0.35 o
  -8  -2   6        0.68        1.29      0.41 o
  -7  -2   6       36.67       37.57      1.53 o
  -6  -2   6        1.14        3.14      0.38 o
  -5  -2   6       13.77       15.99      1.56 o
  -4  -2   6       10.49        5.37      0.54 o
  -3  -2   6        6.27        4.60      0.45 o
  -2  -2   6       92.14       93.61      3.65 o
  -1  -2   6      308.48      394.76     11.19 o
   0  -2   6     1743.80     1968.67     40.95 o
   1  -2   6        5.56        3.56      0.32 o
   2  -2   6      484.72      494.25      6.31 o
   3  -2   6       37.48       41.72      1.48 o
   4  -2   6      262.10      255.02      9.41 o
   5  -2   6      219.66      216.91      6.59 o
   6  -2   6       69.97       76.03      6.82 o
   7  -2   6        7.49       11.55      1.21 o
  -8  -1   6       42.59       54.12      2.92 o
  -7  -1   6       42.20       46.72      1.78 o
  -6  -1   6      128.56      123.93      2.46 o
  -5  -1   6       92.73       89.98      4.06 o
  -4  -1   6       48.04       47.49      1.40 o
  -3  -1   6        8.56        6.07      0.53 o
  -2  -1   6     2625.93     2874.21     71.37 o
  -1  -1   6      133.44      166.90      5.42 o
   0  -1   6     3319.57     3494.00     84.38 o
   1  -1   6      472.50      463.64      8.26 o
   2  -1   6       24.47       38.07      0.98 o
   3  -1   6       16.71       14.18      0.77 o
   4  -1   6      612.94      633.44     17.48 o
   5  -1   6      128.49      131.70      4.26 o
   6  -1   6       37.09       32.51      2.40 o
   7  -1   6       19.38       25.35      1.78 o
  -8   0   6       16.02       19.49      1.19 o
  -7   0   6        7.11        4.40      0.51 o
  -6   0   6       20.99       20.23      0.84 o
  -5   0   6       17.97       22.01      1.21 o
  -4   0   6     3212.44     3309.46     41.50 o
  -3   0   6      320.73      327.56      6.42 o
  -2   0   6      240.34      216.81      4.10 o
  -1   0   6      614.52      620.15     17.99 o
   0   0   6       39.32       40.09      1.05 o
   1   0   6      737.58      616.32     11.19 o
   2   0   6      228.13      242.10      3.91 o
   3   0   6       21.98       23.30      1.05 o
   4   0   6        3.72        2.79      0.39 o
   5   0   6        3.76        2.76      0.42 o
   6   0   6       54.07       56.56      3.21 o
   7   0   6       16.10       11.95      1.11 o
  -8   1   6        0.03        0.33      0.18 o
  -7   1   6        0.16       -0.04      0.21 o
  -6   1   6      519.59      553.87      7.42 o
  -5   1   6       38.26       35.42      1.15 o
  -4   1   6      192.80      187.52      3.13 o
  -3   1   6       85.26       95.19      2.90 o
  -2   1   6        4.06        3.31      0.37 o
  -1   1   6      230.24      231.33      6.87 o
   0   1   6     1646.65     1700.70     24.68 o
   1   1   6      188.80      156.18      3.29 o
   2   1   6       70.53       57.32      1.55 o
   3   1   6       99.49       96.06      3.14 o
   4   1   6        0.19        0.93      0.19 o
   5   1   6       11.80       11.86      0.84 o
   6   1   6       34.55       40.59      2.56 o
   7   1   6        4.94        8.98      0.62 o
  -9   2   6        0.69        0.53      0.14 o
  -8   2   6        1.57        2.00      0.42 o
  -7   2   6        2.98        2.77      0.37 o
  -6   2   6      401.51      445.04      6.93 o
  -5   2   6      190.35      209.11      3.67 o
  -4   2   6      984.88     1034.64     15.78 o
  -3   2   6       35.08       39.02      1.48 o
  -2   2   6       26.46       31.30      1.98 o
  -1   2   6      130.65      124.20      4.20 o
   0   2   6     1545.35     1766.72     76.20 o
   1   2   6      947.03      957.60     19.61 o
   2   2   6        1.47        4.40      0.67 o
   3   2   6        4.85        5.56      0.68 o
   4   2   6        9.22        6.59      0.43 o
   5   2   6       41.56       35.27      1.48 o
   6   2   6      235.85      261.47      8.44 o
  -9   3   6        0.73        0.31      0.13 o
  -8   3   6        6.42        7.15      0.64 o
  -7   3   6        1.15        1.62      0.28 o
  -6   3   6       96.40       92.90      1.84 o
  -5   3   6       15.40       15.12      1.34 o
  -4   3   6      370.29      354.60      7.70 o
  -3   3   6       27.33       31.40      2.31 o
  -2   3   6      808.36      881.72     23.08 o
  -1   3   6       92.72       84.09      3.24 o
   0   3   6      313.25      285.69      9.84 o
   1   3   6      362.02      352.18      8.03 o
   2   3   6       13.46        7.93      0.74 o
   3   3   6        0.48        0.45      0.19 o
   4   3   6      144.00      132.09      2.60 o
   5   3   6       28.91       23.88      1.97 o
   6   3   6       26.91       26.13      1.02 o
  -9   4   6        0.01        0.20      0.11 o
  -8   4   6       36.05       40.51      1.62 o
  -7   4   6       21.70       24.76      1.10 o
  -6   4   6       49.42       52.09      1.63 o
  -5   4   6       44.26       40.72      1.96 o
  -4   4   6      114.00      130.98      3.75 o
  -3   4   6      176.19      169.93      6.86 o
  -2   4   6      321.19      320.52      9.82 o
  -1   4   6       26.39       26.71      1.80 o
   0   4   6      817.26      911.99     18.87 o
   1   4   6      182.00      182.27      6.35 o
   2   4   6      314.81      297.30      7.81 o
   3   4   6       18.20       22.40      1.08 o
   4   4   6      171.92      152.30      4.19 o
   5   4   6       13.08       12.34      0.73 o
   6   4   6        4.26        4.27      0.42 o
  -9   5   6        6.84        6.30      0.47 o
  -8   5   6        3.44        3.97      0.48 o
  -7   5   6        0.15        0.19      0.10 o
  -6   5   6       28.28       27.00      1.22 o
  -5   5   6      150.00      155.60      6.10 o
  -4   5   6       94.28       98.63      3.25 o
  -3   5   6        5.05        3.83      0.54 o
  -2   5   6       11.05       13.68      1.46 o
  -1   5   6       27.74       27.31      2.25 o
   0   5   6       23.75       23.12      1.18 o
   1   5   6      183.11      176.25      5.33 o
   2   5   6      669.80      629.53      9.46 o
   3   5   6        2.07        3.71      0.37 o
   4   5   6       31.07       32.48      1.31 o
   5   5   6        2.95        1.26      0.21 o
  -8   6   6        1.52        1.13      0.26 o
  -7   6   6        1.75        1.52      0.27 o
  -6   6   6        6.62        8.05      0.57 o
  -5   6   6       61.90       67.49      1.88 o
  -4   6   6       19.93       17.33      1.25 o
  -3   6   6      128.43      119.35      4.76 o
  -2   6   6        7.94       15.53      1.91 o
  -1   6   6       36.29       37.24      2.83 o
   0   6   6      193.13      232.77      6.22 o
   1   6   6      118.91      131.59      2.95 o
   2   6   6      228.43      217.65      7.29 o
   3   6   6       30.21       30.43      1.62 o
   4   6   6        1.39        1.28      0.30 o
   5   6   6        1.89        0.36      0.12 o
  -8   7   6        6.20        4.82      0.60 o
  -7   7   6        1.50        1.41      0.40 o
  -6   7   6       14.52       11.76      0.82 o
  -5   7   6        8.22        5.16      0.44 o
  -4   7   6        1.01        1.85      0.30 o
  -3   7   6      174.89      152.43      7.65 o
  -2   7   6        1.24        3.39      0.66 o
  -1   7   6      177.91      191.07      8.07 o
   0   7   6     1883.25     1847.12     40.28 o
   1   7   6        2.62        4.86      0.60 o
   2   7   6      219.91      228.60      8.20 o
   3   7   6        4.14        5.79      0.60 o
   4   7   6        8.77        7.90      0.89 o
  -8   8   6        3.68        5.24      0.79 o
  -7   8   6        2.05        2.69      0.68 o
  -6   8   6        1.51        1.04      0.25 o
  -5   8   6       21.63       27.42      1.23 o
  -4   8   6        0.37        0.57      0.15 o
  -3   8   6       10.34       12.23      0.81 o
  -2   8   6      239.63      241.01      4.12 o
  -1   8   6      124.51      126.71      3.21 o
   0   8   6        3.61        4.63      0.63 o
   1   8   6      123.10      120.09      5.16 o
   2   8   6       27.00       26.73      1.43 o
   3   8   6       19.05       21.54      1.36 o
  -8   9   6        1.89        1.49      0.37 o
  -7   9   6        0.03       -0.29      0.31 o
  -6   9   6       26.30       27.47      1.53 o
  -5   9   6        6.46        7.05      0.80 o
  -4   9   6       41.62       37.24      2.33 o
  -3   9   6        1.18        1.69      0.53 o
  -2   9   6      118.36      122.80      5.53 o
  -1   9   6        0.00        1.53      0.48 o
   0   9   6      102.69       99.43      4.34 o
   1   9   6        0.03        0.04      0.17 o
   2   9   6        0.26        0.30      0.20 o
  -7  10   6        0.14        0.13      0.36 o
  -6  10   6        0.09        0.05      0.17 o
  -5  10   6       22.01       21.02      1.44 o
  -4  10   6       78.51       87.00      3.74 o
  -3  10   6        6.18        7.99      0.83 o
  -2  10   6        1.79        1.63      0.28 o
  -1  10   6        5.72        8.12      1.12 o
   0  10   6        1.64        2.48      0.56 o
   1  10   6        0.06        0.17      0.12 o
  -6  11   6        1.17        1.87      0.45 o
  -5  11   6        2.37        1.51      0.35 o
  -4  11   6       71.04       65.97      2.63 o
  -3  11   6        0.55        0.70      0.21 o
  -2  11   6       29.13       27.91      1.86 o
  -1  11   6        2.65        3.83      0.66 o
   0  11   6        0.33       -0.07      0.16 o
  -4  12   6       26.70       27.42      1.45 o
  -3  12   6        4.46        3.36      0.37 o
  -2  12   6        0.42        0.54      0.24 o
   0 -12   7        1.06        0.83      0.24 o
   1 -12   7        5.88        8.36      0.84 o
   2 -12   7        0.49       -0.06      0.20 o
   3 -12   7        1.13        1.08      0.24 o
  -2 -11   7        3.85        5.44      0.70 o
  -1 -11   7        1.68        1.58      0.37 o
   0 -11   7        2.59        1.51      0.37 o
   1 -11   7       29.40       32.77      2.20 o
   2 -11   7       11.83       12.39      1.30 o
   3 -11   7       29.34       34.58      2.22 o
   4 -11   7       10.30        9.49      0.69 o
  -3 -10   7        0.15       -0.14      0.23 o
  -2 -10   7        5.92        5.35      0.77 o
  -1 -10   7        2.01        1.92      0.54 o
   0 -10   7        3.69        2.90      0.68 o
   1 -10   7       36.92       40.78      2.74 o
   2 -10   7       39.12       42.08      2.82 o
   3 -10   7        0.31        0.29      0.22 o
   4 -10   7        0.12        0.13      0.19 o
   5 -10   7        0.94        1.55      0.44 o
  -4  -9   7        1.17        1.95      0.29 o
  -3  -9   7        5.25        6.41      0.89 o
  -2  -9   7        1.40        1.31      0.39 o
  -1  -9   7        3.32        3.77      0.53 o
   0  -9   7       53.48       49.46      2.55 o
   1  -9   7       31.19       34.45      2.62 o
   2  -9   7       59.75       63.84      3.71 o
   3  -9   7       98.06      110.16      5.07 o
   4  -9   7        0.51        0.25      0.11 o
   5  -9   7        0.03        0.17      0.13 o
   6  -9   7        6.45        6.47      0.78 o
  -5  -8   7       11.68       11.83      1.12 o
  -4  -8   7        4.85        4.30      0.75 o
  -3  -8   7        0.91        0.44      0.34 o
  -2  -8   7      112.93      117.86      3.65 o
  -1  -8   7       95.89       94.32      3.21 o
   0  -8   7      133.28      139.08      3.53 o
   1  -8   7        0.50        1.27      0.43 o
   2  -8   7       17.80       13.16      1.46 o
   3  -8   7      249.67      239.05      6.92 o
   4  -8   7        2.94        2.82      0.47 o
   5  -8   7        8.69        9.58      0.70 o
   6  -8   7       30.14       30.15      2.02 o
  -5  -7   7       15.86       15.85      1.30 o
  -4  -7   7       10.33        9.48      1.22 o
  -3  -7   7       13.35       13.13      0.83 o
  -2  -7   7       18.90       13.46      1.06 o
  -1  -7   7        1.11        0.60      0.21 o
   0  -7   7        3.08        3.43      0.74 o
   1  -7   7       19.14       24.67      2.54 o
   2  -7   7       22.52       20.18      1.11 o
   3  -7   7       42.09       35.97      1.56 o
   4  -7   7       79.17       77.47      2.90 o
   5  -7   7       34.93       31.26      1.39 o
   6  -7   7        1.05        0.66      0.35 o
  -6  -6   7        2.51        1.69      0.45 o
  -4  -6   7       21.50       17.49      1.20 o
  -3  -6   7      143.24      132.60     10.91 o
  -2  -6   7       23.49       20.01      1.80 o
  -1  -6   7        0.84        0.30      0.24 o
   0  -6   7       82.40       84.65      3.92 o
   1  -6   7       87.37      102.68      3.36 o
   2  -6   7      248.86      253.03      9.89 o
   3  -6   7      455.53      401.86      7.74 o
   4  -6   7        3.99        1.99      0.34 o
   5  -6   7       15.96       15.76      0.99 o
   6  -6   7        0.01       -0.35      0.35 o
   7  -6   7        8.69        8.25      0.65 o
  -7  -5   7        0.01        0.09      0.17 o
  -6  -5   7       23.50       24.64      1.10 o
  -5  -5   7        0.21        0.58      0.29 o
  -4  -5   7       39.78       42.63      3.00 o
  -3  -5   7       18.93       16.38      1.62 o
  -2  -5   7        8.09        6.55      0.82 o
  -1  -5   7       61.56       55.86      2.47 o
   0  -5   7       20.00       18.16      1.50 o
   1  -5   7      167.77      156.01      4.28 o
   2  -5   7      595.49      608.14     18.68 o
   3  -5   7      545.25      529.64     11.91 o
   4  -5   7      109.28      102.40      2.47 o
   5  -5   7       41.13       50.20      2.31 o
   6  -5   7        2.61        1.62      0.53 o
   7  -5   7        0.67        1.04      0.24 o
  -7  -4   7       17.70       13.62      0.73 o
  -6  -4   7       13.75       13.69      0.86 o
  -5  -4   7       52.56       42.33      2.74 o
  -4  -4   7        0.66        0.28      0.29 o
  -3  -4   7      257.99      261.74      8.69 o
  -2  -4   7      171.53      162.05      4.21 o
  -1  -4   7       28.39       28.19      2.01 o
   0  -4   7        0.93        0.89      0.38 o
   1  -4   7        3.10        3.51      0.79 o
   2  -4   7        0.14        0.38      0.31 o
   3  -4   7       20.93       19.76      1.47 o
   4  -4   7       61.23       52.45      1.64 o
   5  -4   7       19.96       21.33      2.10 o
   6  -4   7       42.91       42.63      2.86 o
   7  -4   7       15.04       16.81      0.97 o
  -7  -3   7        0.57        0.48      0.18 o
  -6  -3   7      112.73      125.68      3.20 o
  -5  -3   7       70.33       65.68      2.99 o
  -4  -3   7       60.00       61.34      3.16 o
  -3  -3   7      399.76      374.74     11.20 o
  -2  -3   7        4.33        6.32      0.86 o
  -1  -3   7        4.30        4.30      0.73 o
   0  -3   7        5.10        6.28      0.88 o
   1  -3   7        0.69        1.57      0.70 o
   2  -3   7      762.69      800.69     12.91 o
   3  -3   7      119.89      125.08      3.28 o
   4  -3   7       23.33       18.60      1.36 o
   5  -3   7        0.78        0.40      0.42 o
   6  -3   7        9.23        7.92      1.03 o
   7  -3   7        8.46        7.36      0.92 o
  -8  -2   7        0.91        0.81      0.34 o
  -7  -2   7       28.00       25.84      1.54 o
  -6  -2   7       22.50       28.34      1.35 o
  -5  -2   7       85.99       83.57      3.33 o
  -4  -2   7       22.86       24.12      1.75 o
  -3  -2   7       56.83       68.68      3.19 o
  -2  -2   7       72.60       79.59      3.46 o
  -1  -2   7      457.63      520.89     14.61 o
   0  -2   7       12.05       14.79      1.23 o
   1  -2   7      353.95      354.96      7.39 o
   2  -2   7      107.66      113.03      2.44 o
   3  -2   7      792.55      776.79     21.93 o
   4  -2   7      202.19      185.06      8.65 o
   5  -2   7       72.96       62.21      3.58 o
   6  -2   7       38.17       40.13      2.66 o
   7  -2   7        0.04        0.14      0.14 o
  -8  -1   7       14.50       17.98      1.54 o
  -7  -1   7        0.05        0.09      0.19 o
  -6  -1   7       19.94       24.54      1.06 o
  -5  -1   7       31.43       37.18      2.38 o
  -4  -1   7       27.27       19.64      1.07 o
  -3  -1   7      157.05      163.92      5.76 o
  -2  -1   7       15.78       10.56      1.05 o
  -1  -1   7        4.96        5.03      0.70 o
   0  -1   7        0.29        1.01      0.19 o
   1  -1   7       26.04       29.88      1.18 o
   2  -1   7       17.87       22.14      0.87 o
   3  -1   7       78.23       75.18      2.60 o
   4  -1   7      596.58      601.30     18.28 o
   5  -1   7       63.32       65.05      3.67 o
   6  -1   7       12.52       15.00      1.54 o
   7  -1   7        3.71        4.02      0.63 o
  -8   0   7        1.87        2.04      0.48 o
  -7   0   7        9.47        9.39      0.76 o
  -6   0   7      117.56      115.45      3.00 o
  -5   0   7       19.39       20.72      0.95 o
  -4   0   7        6.09        6.01      0.46 o
  -3   0   7      875.69      938.36     24.73 o
  -2   0   7     1274.10     1340.88     34.39 o
  -1   0   7      512.34      558.97     15.28 o
   0   0   7       28.03       25.07      0.98 o
   1   0   7        1.19        2.64      0.33 o
   2   0   7       96.99       82.24      1.86 o
   3   0   7       37.61       38.55      1.44 o
   4   0   7       10.23        8.93      0.54 o
   5   0   7        4.75        6.49      0.74 o
   6   0   7        2.87        4.31      0.80 o
  -8   1   7        1.20        0.33      0.18 o
  -7   1   7       10.92        7.31      0.67 o
  -6   1   7      376.61      380.90      6.10 o
  -5   1   7        5.83        4.70      0.40 o
  -4   1   7      344.89      358.19      6.19 o
  -3   1   7       37.78       39.88      1.62 o
  -2   1   7     1439.89     1424.36     62.78 o
  -1   1   7      440.94      456.78     12.71 o
   0   1   7      103.59      100.97      2.98 o
   1   1   7      308.49      281.12      6.65 o
   2   1   7      215.20      235.11      4.75 o
   3   1   7      362.71      365.48      6.99 o
   4   1   7      142.84      138.97      2.63 o
   5   1   7       20.35       22.61      1.83 o
   6   1   7       16.37       14.08      2.57 o
  -9   2   7       12.42       11.84      0.86 o
  -8   2   7       11.03        8.05      0.83 o
  -7   2   7        5.47        7.17      0.57 o
  -6   2   7       92.91       89.17      2.28 o
  -5   2   7       23.19       23.01      0.92 o
  -4   2   7      419.65      441.73      9.39 o
  -3   2   7       20.14       20.19      1.15 o
  -2   2   7     1852.64     1860.29     82.71 o
  -1   2   7       59.33       65.36      2.83 o
   0   2   7       22.86       22.76      2.13 o
   1   2   7       17.92       12.32      0.80 o
   2   2   7       61.08       75.70      2.00 o
   3   2   7      157.74      144.24      4.32 o
   4   2   7      170.89      161.30      2.66 o
   5   2   7       47.96       64.48      3.50 o
   6   2   7        4.99        4.55      0.49 o
  -9   3   7        0.54        1.13      0.21 o
  -8   3   7        1.07        1.53      0.36 o
  -7   3   7       43.98       41.44      1.84 o
  -6   3   7       20.39       21.43      0.79 o
  -5   3   7       10.73       13.32      4.09 o
  -4   3   7      100.73       99.75      3.27 o
  -3   3   7      443.64      427.81      9.15 o
  -2   3   7      780.71      754.61     20.26 o
  -1   3   7      154.52      120.99      4.35 o
   0   3   7      117.39      130.36      3.90 o
   1   3   7        4.60        4.84      0.74 o
   2   3   7       23.40       18.43      1.41 o
   3   3   7        8.40        5.92      0.50 o
   4   3   7       66.27       68.98      2.34 o
   5   3   7       37.33       42.59      2.63 o
   6   3   7       51.95       44.74      1.26 o
  -9   4   7        2.07        2.48      0.30 o
  -8   4   7        2.41        1.32      0.28 o
  -7   4   7        1.38        1.87      0.30 o
  -6   4   7        9.01        6.89      0.55 o
  -5   4   7       11.07       11.00      0.79 o
  -4   4   7        5.77        3.52      0.57 o
  -3   4   7       19.65       21.47      1.33 o
  -2   4   7       42.59       30.09      1.94 o
  -1   4   7      107.80      107.21      5.31 o
   0   4   7      196.66      206.68      8.90 o
   1   4   7       23.42       22.29      1.24 o
   2   4   7       48.17       48.76      1.45 o
   3   4   7       99.35       89.95      2.10 o
   4   4   7       50.34       48.37      2.09 o
   5   4   7        2.79        3.06      0.40 o
  -9   5   7        2.49        2.71      0.30 o
  -8   5   7        5.66        6.18      0.56 o
  -7   5   7       14.28       15.82      0.76 o
  -6   5   7        0.25        0.94      0.26 o
  -5   5   7       29.31       29.13      1.36 o
  -4   5   7       16.60       19.18      1.40 o
  -3   5   7       68.85       64.83      2.61 o
  -2   5   7      148.21      131.68      5.01 o
  -1   5   7      271.56      270.81      9.80 o
   0   5   7       38.96       37.78      2.99 o
   1   5   7        0.15        1.86      0.76 o
   2   5   7      173.60      162.93      4.58 o
   3   5   7      115.11      113.32      3.55 o
   4   5   7       87.73       86.20      2.76 o
   5   5   7       19.24       19.56      0.91 o
  -8   6   7       17.76       16.67      1.02 o
  -7   6   7        2.21        1.73      0.33 o
  -6   6   7        4.83        3.81      0.35 o
  -5   6   7       12.98       12.55      0.68 o
  -4   6   7       21.24       24.14      2.62 o
  -3   6   7       56.50       51.62      2.55 o
  -2   6   7      353.16      337.07     15.70 o
  -1   6   7      148.50      153.49      6.58 o
   0   6   7       34.52       31.71      2.80 o
   1   6   7       97.34       98.25      2.80 o
   2   6   7       21.43       25.32      1.52 o
   3   6   7       16.44       14.46      1.08 o
   4   6   7        0.18        0.29      0.18 o
  -8   7   7        0.03        0.21      0.16 o
  -7   7   7        0.13        0.13      0.19 o
  -6   7   7        3.69        3.71      0.48 o
  -5   7   7       12.92       11.37      0.67 o
  -4   7   7        6.14        7.91      0.63 o
  -3   7   7       13.53       13.00      0.77 o
  -2   7   7       12.95       11.51      0.91 o
  -1   7   7      609.41      593.22     31.68 o
   0   7   7       18.45       16.40      0.99 o
   1   7   7        9.58       13.26      1.48 o
   2   7   7       21.70       17.31      1.67 o
   3   7   7        0.57        1.13      0.37 o
   4   7   7        0.13        0.01      0.14 o
  -8   8   7        0.64        1.38      0.41 o
  -7   8   7        5.73        6.07      0.95 o
  -6   8   7        6.21        6.84      0.76 o
  -5   8   7        1.21        0.52      0.16 o
  -4   8   7        8.92        7.45      0.61 o
  -3   8   7       13.18       15.47      1.05 o
  -2   8   7        2.45        1.49      0.24 o
  -1   8   7       69.99       66.84      2.41 o
   0   8   7        8.81       11.20      1.28 o
   1   8   7       12.48       15.47      1.53 o
   2   8   7        4.00        5.02      0.57 o
   3   8   7        2.59        2.66      0.51 o
  -7   9   7        1.21        1.61      0.32 o
  -6   9   7       10.23       10.97      0.90 o
  -5   9   7        6.30        5.12      0.65 o
  -4   9   7        0.15        0.04      0.26 o
  -3   9   7       25.35       27.42      2.37 o
  -2   9   7       43.46       41.12      2.85 o
  -1   9   7       28.33       26.87      2.10 o
   0   9   7        0.61        0.98      0.23 o
   1   9   7        4.94        4.59      0.53 o
   2   9   7        0.73        0.74      0.20 o
  -7  10   7        0.21        0.16      0.20 o
  -6  10   7        0.23        0.44      0.22 o
  -5  10   7       31.75       28.34      2.18 o
  -4  10   7       33.23       36.56      2.09 o
  -3  10   7        4.47        5.89      0.79 o
  -2  10   7       72.24       78.06      2.70 o
  -1  10   7       17.46       19.62      1.69 o
   0  10   7       12.81       14.50      1.38 o
   1  10   7        5.20        6.02      0.80 o
  -6  11   7        0.01        0.41      0.25 o
  -5  11   7        0.77        0.85      0.32 o
  -4  11   7        0.73        0.78      0.68 o
  -3  11   7        3.29        1.93      0.25 o
  -2  11   7        0.03        0.10      0.10 o
  -1  11   7        2.04        1.51      0.36 o
   0  11   7        9.23       11.76      0.99 o
  -1 -11   8        0.47        0.48      0.18 o
   0 -11   8        0.95        0.76      0.22 o
   1 -11   8        1.98        2.43      0.58 o
   2 -11   8       26.39       28.26      1.94 o
   3 -11   8       85.33       89.83      8.31 o
   4 -11   8        6.90        6.86      0.51 o
  -3 -10   8        2.16        1.65      0.38 o
  -2 -10   8        3.55        3.45      0.43 o
  -1 -10   8        0.09        0.12      0.15 o
   0 -10   8       40.05       42.71      1.85 o
   1 -10   8        8.03        9.40      1.23 o
   2 -10   8       59.75       68.80      3.64 o
   3 -10   8        3.64        3.16      0.55 o
   4 -10   8        3.34        2.54      0.37 o
   5 -10   8       13.94       12.58      1.05 o
  -4  -9   8        2.05        1.36      0.25 o
  -3  -9   8       18.18       16.37      1.50 o
  -2  -9   8        6.95        7.10      0.99 o
  -1  -9   8       37.12       40.85      2.73 o
   0  -9   8       67.30       68.02      8.12 o
   1  -9   8       27.07       31.30      2.47 o
   2  -9   8        0.22        0.26      0.30 o
   3  -9   8        5.79        8.18      0.79 o
   4  -9   8        5.12        4.78      0.54 o
   5  -9   8        6.37        5.50      0.54 o
  -5  -8   8        1.88        2.35      0.44 o
  -4  -8   8        0.55        0.22      0.27 o
  -3  -8   8        0.66        0.03      0.27 o
  -2  -8   8        0.74        0.15      0.46 o
  -1  -8   8      583.52      623.21     12.88 o
   0  -8   8       42.82       49.02      1.88 o
   1  -8   8        7.08        7.14      0.88 o
   2  -8   8       12.00       11.65      1.12 o
   3  -8   8        3.75        3.00      0.40 o
   4  -8   8       53.78       54.07      2.22 o
   5  -8   8       92.89       93.27      3.55 o
   6  -8   8       16.09       16.70      1.35 o
  -5  -7   8        4.18        5.62      0.86 o
  -4  -7   8        8.34        7.51      1.09 o
  -3  -7   8      226.48      224.24      5.67 o
  -2  -7   8       60.43       54.72      2.33 o
  -1  -7   8        1.73        2.22      0.45 o
   0  -7   8       23.21       27.21      1.35 o
   1  -7   8        0.75        0.55      0.39 o
   2  -7   8        5.73        6.54      0.64 o
   3  -7   8        1.87        1.22      0.26 o
   4  -7   8       36.24       37.34      2.72 o
   5  -7   8       15.53       16.52      1.16 o
   6  -7   8       31.56       37.85      2.35 o
  -6  -6   8        0.01       -0.05      0.23 o
  -5  -6   8        4.72        7.18      1.09 o
  -4  -6   8       10.66        7.76      0.77 o
  -3  -6   8      103.61       90.86      3.77 o
  -2  -6   8        0.38        0.55      0.49 o
  -1  -6   8      511.21      505.28     15.04 o
   0  -6   8       79.38      101.56      4.51 o
   1  -6   8      210.66      213.62      8.96 o
   2  -6   8       11.48       13.00      1.14 o
   3  -6   8        4.49        2.95      0.37 o
   4  -6   8       11.61       11.02      1.11 o
   5  -6   8       10.91       10.51      1.41 o
   6  -6   8        0.00       -0.06      0.20 o
  -6  -5   8        3.01        2.96      0.45 o
  -5  -5   8       25.03       24.66      2.16 o
  -4  -5   8      279.04      250.15      5.75 o
  -3  -5   8       10.41       10.10      0.91 o
  -2  -5   8       14.03       16.41      1.16 o
  -1  -5   8      196.89      203.41      5.20 o
   1  -5   8      239.20      229.52      6.18 o
   2  -5   8       12.84       15.63      2.01 o
   3  -5   8        1.13        1.44      0.29 o
   4  -5   8      102.23      107.34      3.56 o
   5  -5   8       73.09       81.22      4.37 o
   6  -5   8        3.09        2.34      0.40 o
  -7  -4   8       34.48       38.55      1.60 o
  -6  -4   8        1.11        0.80      0.21 o
  -5  -4   8        9.85        7.41      1.18 o
  -4  -4   8       16.64       14.82      0.89 o
  -3  -4   8       61.17       58.76      3.24 o
  -2  -4   8        0.55        0.74      0.30 o
  -1  -4   8       78.60       76.94      3.87 o
   0  -4   8       80.67      115.60      5.07 o
   1  -4   8      290.73      312.28     11.00 o
   2  -4   8        0.68        0.66      0.52 o
   3  -4   8        4.43        4.71      0.72 o
   4  -4   8        2.35        2.44      0.47 o
   5  -4   8       56.70       61.37      2.42 o
   6  -4   8        4.45        3.46      0.50 o
  -7  -3   8       16.42       19.04      1.50 o
  -6  -3   8       32.10       35.06      1.87 o
  -5  -3   8        9.01       10.22      0.93 o
  -4  -3   8       23.02       25.15      1.96 o
  -3  -3   8        3.78        3.31      0.69 o
  -2  -3   8      399.38      421.85     12.69 o
  -1  -3   8     1926.15     2112.30     53.92 o
   0  -3   8       24.00       34.97      1.74 o
   1  -3   8      927.91      882.80     20.88 o
   2  -3   8       12.38       15.73      1.78 o
   3  -3   8      121.25      126.84      6.21 o
   4  -3   8        4.85        5.64      1.04 o
   5  -3   8        4.74        5.05      0.64 o
   6  -3   8       22.14       23.38      1.95 o
  -8  -2   8        7.02        9.86      1.01 o
  -7  -2   8        0.48        1.19      0.34 o
  -6  -2   8       13.23       12.74      1.10 o
  -5  -2   8        4.14        4.85      0.81 o
  -4  -2   8       20.91       18.26      1.61 o
  -3  -2   8      158.23      164.77      6.07 o
  -2  -2   8      551.57      622.72     17.45 o
  -1  -2   8      497.69      576.54     16.30 o
   0  -2   8      920.66      994.03     18.42 o
   1  -2   8      515.03      504.56      9.79 o
   2  -2   8      409.37      451.61     10.16 o
   3  -2   8        3.56        3.51      0.78 o
   4  -2   8      436.41      410.74      8.34 o
   5  -2   8        3.15        2.75      0.37 o
   6  -2   8       49.81       59.05      3.18 o
  -8  -1   8        4.28        7.49      0.94 o
  -7  -1   8       11.75       11.26      1.01 o
  -6  -1   8       12.71       17.07      1.28 o
  -5  -1   8       61.91       65.36      3.53 o
  -4  -1   8        0.87        1.51      0.49 o
  -3  -1   8       77.55       92.85      4.06 o
  -2  -1   8        1.09        2.48      0.52 o
  -1  -1   8      311.18      333.86     10.16 o
   0  -1   8        6.41        8.12      0.62 o
   1  -1   8      271.31      260.18      5.52 o
   2  -1   8      347.24      351.72      8.37 o
   3  -1   8       40.45       38.37      1.79 o
   4  -1   8       87.20       79.95      3.03 o
   5  -1   8       65.58       70.47      3.89 o
   6  -1   8       35.00       45.81      2.69 o
  -8   0   8        1.49        1.27      0.29 o
  -7   0   8        8.37        7.69      1.21 o
  -6   0   8      208.79      226.09      5.96 o
  -5   0   8      117.94      120.13      5.04 o
  -4   0   8       72.67       80.48      3.79 o
  -3   0   8        6.32        4.91      0.78 o
  -2   0   8      166.77      188.68      6.51 o
  -1   0   8      196.62      203.99      6.83 o
   0   0   8      578.10      599.99     21.55 o
   1   0   8      450.83      450.05     14.64 o
   2   0   8      489.97      494.44     10.96 o
   3   0   8       33.83       34.85      1.39 o
   4   0   8        5.56        6.68      0.52 o
   5   0   8       32.83       31.11      1.57 o
   6   0   8       20.56       24.51      1.81 o
  -8   1   8       31.10       27.71      1.59 o
  -7   1   8       46.51       56.78      2.45 o
  -6   1   8       75.97       77.50      2.80 o
  -5   1   8      124.64      127.92      5.31 o
  -4   1   8       18.77       16.52      1.54 o
  -3   1   8      128.23      117.85      7.47 o
  -2   1   8       11.33       18.22      1.06 o
  -1   1   8      338.90      333.17     10.02 o
   0   1   8       10.77       23.37      1.31 o
   1   1   8      739.58      756.45     22.60 o
   2   1   8      522.76      501.36     12.23 o
   3   1   8        6.70        7.30      0.47 o
   4   1   8       13.84       14.07      0.76 o
   5   1   8        3.97        5.69      0.96 o
   6   1   8       15.51       16.87      1.40 o
  -8   2   8       21.38       19.42      1.28 o
  -7   2   8       18.82       18.89      1.32 o
  -6   2   8       81.31       81.56      1.99 o
  -5   2   8       79.95       82.28      4.13 o
  -4   2   8       44.45       47.69      2.38 o
  -3   2   8        0.03       -0.06      0.18 o
  -2   2   8      434.65      427.80     11.61 o
  -1   2   8       22.64       19.95      1.51 o
   0   2   8      214.26      275.91     10.27 o
   1   2   8       68.22       73.89      3.03 o
   2   2   8      139.59      145.82      7.21 o
   3   2   8       33.83       32.65      1.08 o
   4   2   8        2.47        2.02      0.24 o
   5   2   8       15.10       17.82      1.65 o
   6   2   8        0.16       -0.04      0.11 o
  -8   3   8        0.58        0.78      0.37 o
  -7   3   8        1.74        1.09      0.26 o
  -6   3   8       46.79       44.99      1.32 o
  -5   3   8       91.32       96.88      3.34 o
  -4   3   8       56.04       60.52      2.51 o
  -3   3   8       51.85       45.69      2.01 o
  -2   3   8      214.26      211.73      7.11 o
  -1   3   8        3.50        6.94      0.70 o
   0   3   8      381.23      410.88     13.92 o
   1   3   8        9.65        6.42      0.83 o
   2   3   8        5.18        6.21      0.54 o
   3   3   8       26.82       22.88      1.35 o
   4   3   8      201.89      203.29      5.26 o
   5   3   8        2.20        2.20      0.38 o
  -8   4   8        4.90        5.25      0.53 o
  -7   4   8        0.78        0.98      0.28 o
  -6   4   8        0.16        0.12      0.10 o
  -5   4   8       19.58       15.58      1.29 o
  -4   4   8        1.80        3.00      0.55 o
  -3   4   8      226.30      198.49      6.20 o
  -2   4   8        3.00        1.24      0.38 o
  -1   4   8       97.17       99.50      5.35 o
   0   4   8      307.35      351.50     12.52 o
   1   4   8      189.51      187.05     18.40 o
   2   4   8       29.62       33.49      1.34 o
   3   4   8       38.60       31.43      2.18 o
   4   4   8       24.94       22.20      1.04 o
   5   4   8        0.97        0.60      0.17 o
  -8   5   8        0.67        0.36      0.22 o
  -7   5   8        3.24        3.24      0.43 o
  -6   5   8      134.66      143.04      3.43 o
  -5   5   8        0.27        0.30      0.13 o
  -4   5   8      138.69      130.47      4.28 o
  -3   5   8       20.85       22.02      1.52 o
  -2   5   8        4.02        2.35      0.64 o
  -1   5   8        0.03       -0.07      0.27 o
   0   5   8        7.49        9.03      1.03 o
   1   5   8       56.73       52.60      2.04 o
   2   5   8       22.56       18.92      1.18 o
   3   5   8       38.59       42.06      1.95 o
   4   5   8        0.46        0.12      0.13 o
  -8   6   8        4.02        3.49      0.51 o
  -7   6   8        6.91        5.47      0.67 o
  -6   6   8       17.14       13.39      0.91 o
  -5   6   8       68.65       68.74      2.88 o
  -4   6   8      207.37      188.35      3.77 o
  -3   6   8       91.19       87.38      3.31 o
  -2   6   8        0.40        0.37      0.39 o
  -1   6   8       65.02       57.05      3.34 o
   0   6   8       66.81       75.11      3.12 o
   1   6   8       40.99       35.15      4.66 o
   2   6   8        4.35        6.96      1.08 o
   3   6   8        0.10        0.11      0.22 o
   4   6   8        9.04        9.06      0.93 o
  -8   7   8        1.54        0.77      0.53 o
  -7   7   8        0.50        0.53      0.22 o
  -6   7   8       47.20       56.57      2.45 o
  -5   7   8       14.99       13.50      0.83 o
  -4   7   8       14.76       10.88      0.75 o
  -3   7   8        9.03        9.34      0.80 o
  -2   7   8      115.19      117.23      3.74 o
  -1   7   8      147.69      141.97      6.03 o
   0   7   8       16.20       13.76      0.90 o
   1   7   8        7.64        7.15      1.06 o
   2   7   8       88.39       96.01      4.38 o
   3   7   8        1.53        2.01      0.48 o
  -8   8   8        5.45        4.56      0.67 o
  -7   8   8        0.43        0.63      0.50 o
  -6   8   8       18.18       21.06      1.62 o
  -5   8   8        0.21        0.37      0.29 o
  -4   8   8        4.31        2.56      0.38 o
  -3   8   8       55.70       54.44      2.08 o
  -2   8   8       50.48       55.76      3.02 o
  -1   8   8       29.81       26.54      2.22 o
   0   8   8       36.94       43.23      2.64 o
   1   8   8       50.51       57.52      3.10 o
   2   8   8       18.12       18.39      1.04 o
  -7   9   8        1.64        1.21      0.23 o
  -6   9   8        3.83        4.82      0.58 o
  -5   9   8        1.05        1.91      0.45 o
  -4   9   8        6.75        8.81      1.00 o
  -3   9   8       26.45       24.35      2.20 o
  -2   9   8        0.03       -0.06      0.27 o
  -1   9   8       14.05        9.72      1.20 o
   0   9   8       12.37       14.34      0.96 o
   1   9   8        1.07        0.86      0.24 o
  -6  10   8        0.94        0.85      0.33 o
  -5  10   8        0.37        0.85      0.41 o
  -4  10   8        4.35        4.43      0.60 o
  -3  10   8        9.88        8.59      0.79 o
  -2  10   8        2.45        1.56      0.31 o
  -1  10   8        0.38        0.60      0.27 o
   0  10   8        3.28        3.21      0.60 o
  -5  11   8        0.36        0.21      0.20 o
  -4  11   8        2.51        2.75      0.52 o
  -3  11   8        0.04        0.30      0.13 o
  -2  11   8       10.24        8.84      0.52 o
  -1  11   8        5.37        6.51      0.74 o
  -1 -11   9        0.74        0.58      0.20 o
   0 -11   9        2.65        3.36      0.38 o
   1 -11   9        0.37        0.29      0.14 o
   2 -11   9       12.23       17.20      1.37 o
   3 -11   9       26.94       33.15      1.81 o
  -2 -10   9        0.56        0.49      0.19 o
  -1 -10   9        6.00        6.69      0.63 o
   0 -10   9        0.52        0.21      0.12 o
   1 -10   9        3.89        5.30      0.89 o
   2 -10   9        5.95        9.84      1.16 o
   3 -10   9        1.43        1.74      0.45 o
   4 -10   9        0.06        0.14      0.12 o
  -3  -9   9       48.73       46.32      2.59 o
  -2  -9   9        0.70        0.42      0.16 o
  -1  -9   9       12.53       10.19      1.04 o
   0  -9   9        0.12        0.23      0.18 o
   1  -9   9       25.77       30.44      2.37 o
   2  -9   9       18.61       20.54      1.86 o
   3  -9   9       24.70       29.07      2.09 o
   4  -9   9        9.49        9.09      0.70 o
   5  -9   9        1.44        1.43      0.33 o
  -4  -8   9        0.31       -0.03      0.17 o
  -3  -8   9       34.15       32.57      1.61 o
  -2  -8   9        1.37        0.72      0.31 o
  -1  -8   9       80.97       75.26      2.29 o
   0  -8   9        0.41        0.50      0.15 o
   1  -8   9       78.90       84.93      4.39 o
   2  -8   9       21.63       21.89      1.34 o
   3  -8   9       25.98       31.41      1.79 o
   4  -8   9        0.39        0.26      0.17 o
   5  -8   9        0.53        1.06      0.34 o
  -5  -7   9        0.23        0.25      0.19 o
  -4  -7   9       15.71       15.39      1.53 o
  -3  -7   9      163.43      163.23      3.74 o
  -2  -7   9      161.32      157.55      4.54 o
  -1  -7   9       18.83       21.08      1.13 o
   0  -7   9        0.06        0.07      0.13 o
   1  -7   9       14.38       14.26      0.96 o
   2  -7   9        0.03        0.02      0.20 o
   3  -7   9       39.80       34.25      2.55 o
   4  -7   9        4.24        3.93      0.44 o
   5  -7   9        0.57       -0.12      0.21 o
   6  -7   9        1.04        0.91      0.36 o
  -6  -6   9        3.55        4.86      0.48 o
  -5  -6   9        0.07        0.63      0.38 o
  -4  -6   9        0.10       -0.06      0.18 o
  -3  -6   9       27.33       25.87      1.27 o
  -2  -6   9        2.16        1.59      0.38 o
  -1  -6   9       66.75       66.47      2.13 o
   0  -6   9        9.43       10.62      0.68 o
   1  -6   9       79.13       66.99      2.23 o
   2  -6   9       20.86       22.46      1.59 o
   3  -6   9        1.22        3.52      0.61 o
   4  -6   9        6.06        7.76      1.68 o
   5  -6   9       14.41       15.95      1.63 o
   6  -6   9        0.76        1.12      0.26 o
  -6  -5   9       10.03        8.53      0.75 o
  -5  -5   9        1.98        2.78      0.71 o
  -4  -5   9       29.43       24.04      1.18 o
  -3  -5   9        6.03        4.34      0.50 o
  -2  -5   9       17.10       17.04      0.86 o
  -1  -5   9       24.05       24.99      1.48 o
   0  -5   9       12.37       14.61      1.94 o
   1  -5   9      318.03      293.79     11.13 o
   2  -5   9        7.15        8.95      0.95 o
   3  -5   9      384.34      382.79     14.11 o
   4  -5   9       46.26       49.86      3.35 o
   5  -5   9       21.36       17.82      1.17 o
   6  -5   9        5.12        4.10      0.47 o
  -7  -4   9        2.77        2.57      0.52 o
  -6  -4   9       14.80       18.40      1.48 o
  -5  -4   9       23.86       25.11      1.49 o
  -4  -4   9       68.62       57.41      1.93 o
  -3  -4   9       83.87       73.31      3.28 o
  -2  -4   9      120.29      118.91      5.29 o
  -1  -4   9       45.58       50.21      3.17 o
   0  -4   9        0.43        0.32      0.21 o
   1  -4   9        3.96        4.36      0.99 o
   2  -4   9       25.92       21.50      2.31 o
   3  -4   9       91.70       78.45      2.44 o
   4  -4   9        7.45        8.38      1.31 o
   5  -4   9        5.64        3.98      0.44 o
   6  -4   9        5.84        5.13      0.53 o
  -7  -3   9        0.52        0.04      0.21 o
  -6  -3   9        9.55       10.57      0.98 o
  -5  -3   9        2.63        3.84      0.57 o
  -4  -3   9        9.41        9.14      0.69 o
  -3  -3   9      171.09      171.31      6.57 o
  -2  -3   9      466.75      511.02     15.23 o
  -1  -3   9      356.56      381.13     12.07 o
   0  -3   9        1.48        1.51      0.39 o
   1  -3   9       79.84       74.16      4.21 o
   2  -3   9        1.91       12.63      1.67 o
   3  -3   9        6.73        6.16      0.67 o
   4  -3   9       31.78       30.09      1.33 o
   5  -3   9        0.36        0.96      0.18 o
   6  -3   9       12.03        8.86      0.69 o
  -8  -2   9       18.86       21.55      1.47 o
  -7  -2   9        0.63        0.97      0.41 o
  -6  -2   9        4.02        3.70      0.57 o
  -5  -2   9        0.04        0.45      0.19 o
  -4  -2   9       19.56       15.98      1.60 o
  -3  -2   9       16.00       17.89      1.68 o
  -2  -2   9       15.22       17.95      1.66 o
  -1  -2   9       29.22       27.18      2.07 o
   0  -2   9       12.12       11.68      0.81 o
   1  -2   9      233.98      221.72      4.73 o
   2  -2   9       47.35       48.68      2.41 o
   3  -2   9      678.28      642.48     18.69 o
   4  -2   9       17.35       15.07      0.92 o
   5  -2   9       51.20       58.50      2.24 o
   6  -2   9        9.07       10.89      1.14 o
  -8  -1   9       21.35       25.25      1.76 o
  -7  -1   9        1.97        2.59      0.68 o
  -6  -1   9        3.54        4.48      0.66 o
  -5  -1   9       12.15        9.65      0.91 o
  -4  -1   9      139.75      146.04      5.86 o
  -3  -1   9        4.40        6.94      1.00 o
  -2  -1   9      759.47      821.56     22.58 o
  -1  -1   9        7.64        7.91      0.74 o
   0  -1   9        0.33        0.48      0.17 o
   1  -1   9       15.69       11.19      0.78 o
   2  -1   9      367.72      349.19     12.65 o
   3  -1   9      290.79      282.95     13.64 o
   4  -1   9       94.97       84.76      2.95 o
   5  -1   9       25.52       29.09      1.48 o
   6  -1   9       19.44       20.66      1.57 o
  -8   0   9        0.83        0.31      0.14 o
  -7   0   9        0.45        0.79      0.20 o
  -6   0   9      136.20      141.54      4.29 o
  -5   0   9        5.19        3.41      0.52 o
  -4   0   9        6.97        7.83      1.10 o
  -3   0   9      604.47      615.40     17.63 o
  -2   0   9       72.09       79.61      3.80 o
  -1   0   9      448.71      421.52     12.59 o
   0   0   9       25.69       24.99      1.48 o
   1   0   9       15.65       24.75      2.53 o
   2   0   9       12.18       11.24      1.76 o
   3   0   9       34.59       35.24      1.72 o
   4   0   9       25.02       23.31      1.81 o
   5   0   9        4.49        3.87      0.51 o
   6   0   9        1.16        1.90      0.44 o
  -8   1   9       97.50      103.77      5.13 o
  -7   1   9        5.68        4.20      0.60 o
  -6   1   9        2.25        2.82      0.67 o
  -5   1   9       19.63       21.17      1.93 o
  -4   1   9       31.72       38.52      2.59 o
  -3   1   9       40.44       39.82      2.56 o
  -2   1   9      213.29      253.13      8.45 o
  -1   1   9       18.08       14.68      1.39 o
   0   1   9      130.74      119.55      4.23 o
   1   1   9        1.88        4.18      1.11 o
   2   1   9       86.16       92.24      5.61 o
   3   1   9      216.40      209.07      5.53 o
   4   1   9       15.50       14.30      1.09 o
   5   1   9       23.83       21.21      1.77 o
  -8   2   9       19.96       23.75      1.38 o
  -7   2   9        2.87        4.53      0.63 o
  -6   2   9      110.12      108.95      2.87 o
  -5   2   9       11.42        9.52      0.87 o
  -4   2   9       68.09       69.38      4.84 o
  -3   2   9        1.55        2.45      0.43 o
  -2   2   9       33.80       26.23      1.46 o
  -1   2   9      193.77      172.14      4.86 o
   0   2   9        0.49        0.87      0.54 o
   1   2   9        2.96        5.33      1.21 o
   2   2   9       61.18       49.99      2.09 o
   3   2   9       93.22       91.09      2.53 o
   4   2   9       74.49       71.18      2.11 o
   5   2   9       13.31       12.00      1.24 o
  -8   3   9        8.70        7.68      0.63 o
  -7   3   9        5.63        6.08      1.00 o
  -6   3   9        3.04        2.72      0.33 o
  -5   3   9       12.00       14.35      1.09 o
  -4   3   9      223.91      241.08     10.17 o
  -3   3   9      107.96      105.32      4.20 o
  -2   3   9      372.33      359.06      8.17 o
  -1   3   9      338.32      346.50     15.22 o
   0   3   9       18.93       15.72      2.06 o
   1   3   9        0.82        0.77      0.54 o
   2   3   9        2.20        2.56      0.45 o
   3   3   9       41.84       40.28      1.91 o
   4   3   9       24.44       19.75      1.23 o
   5   3   9        1.77        1.66      0.28 o
  -8   4   9       13.00       15.06      0.86 o
  -7   4   9        6.40        6.77      0.79 o
  -6   4   9        2.17        3.27      0.43 o
  -5   4   9        0.73        0.98      0.28 o
  -4   4   9       19.01       17.95      1.37 o
  -3   4   9       37.39       30.42      2.71 o
  -2   4   9      365.52      342.65      8.05 o
  -1   4   9      294.27      291.97     11.24 o
   0   4   9      124.22      129.85      6.65 o
   1   4   9        0.13        0.77      0.16 o
   2   4   9       10.54        6.07      0.90 o
   3   4   9        6.38        6.18      0.74 o
   4   4   9        7.89        7.94      0.72 o
  -8   5   9        2.72        2.55      0.33 o
  -7   5   9       25.36       31.78      1.72 o
  -6   5   9       71.08       73.71      1.97 o
  -5   5   9        1.77        2.42      0.42 o
  -4   5   9       89.19       88.53      3.23 o
  -3   5   9        0.36        0.31      0.16 o
  -2   5   9        5.92        8.66      2.11 o
  -1   5   9       55.19       50.39      3.79 o
   0   5   9        9.29       11.65      0.86 o
   1   5   9        7.60        5.99      0.61 o
   2   5   9        0.61        1.13      0.34 o
   3   5   9       20.65       19.97      1.26 o
   4   5   9       96.24       92.46      3.69 o
  -8   6   9        3.82        4.27      0.50 o
  -7   6   9        8.14        7.17      0.58 o
  -6   6   9       33.20       32.30      1.42 o
  -5   6   9       16.59       12.04      1.03 o
  -4   6   9       54.35       48.37      1.97 o
  -3   6   9        6.73        8.06      0.61 o
  -2   6   9      119.20      119.22      3.25 o
  -1   6   9        6.23        7.07      1.11 o
   0   6   9        4.85        4.07      0.83 o
   1   6   9       21.46       19.22      1.84 o
   2   6   9        1.11        0.87      0.36 o
   3   6   9        6.85        6.56      0.90 o
  -8   7   9        7.60        9.09      0.95 o
  -7   7   9        0.57        0.60      0.18 o
  -6   7   9        0.13        0.78      0.40 o
  -5   7   9       21.75       18.06      1.08 o
  -4   7   9        0.72        0.64      0.26 o
  -3   7   9      151.12      157.27      3.98 o
  -2   7   9      301.84      296.05      8.52 o
  -1   7   9        3.37        2.47      0.67 o
   0   7   9       72.21       70.01      2.60 o
   1   7   9       13.10       13.07      1.42 o
   2   7   9        0.08        0.03      0.19 o
   3   7   9        0.48       -0.15      0.16 o
  -7   8   9        9.55       10.29      0.75 o
  -6   8   9        0.37        0.23      0.36 o
  -5   8   9        0.09        0.12      0.20 o
  -4   8   9       72.20       81.05      3.07 o
  -3   8   9       89.34       86.34      3.14 o
  -2   8   9       49.46       53.31      3.40 o
  -1   8   9       92.76       86.57      4.31 o
   0   8   9       16.98       19.26      1.62 o
   1   8   9       14.05       17.29      1.49 o
   2   8   9        4.63        4.83      0.46 o
  -7   9   9        3.51        2.72      0.49 o
  -6   9   9       10.55        9.87      1.16 o
  -5   9   9        1.45        1.57      0.36 o
  -4   9   9        6.19        4.99      0.66 o
  -3   9   9        9.65       10.08      1.36 o
  -2   9   9       44.35       43.71      2.85 o
  -1   9   9       15.21       12.20      1.29 o
   0   9   9        3.84        3.88      0.46 o
   1   9   9       16.05       14.83      1.56 o
  -6  10   9        0.06       -0.23      0.23 o
  -5  10   9        0.03        0.67      0.31 o
  -4  10   9        9.09        7.70      0.84 o
  -3  10   9        0.87        1.60      0.34 o
  -2  10   9       13.10       14.83      1.18 o
  -1  10   9        2.79        3.72      0.62 o
   0  10   9       32.38       38.23      2.00 o
  -4  11   9        1.82        1.53      0.36 o
   1 -11  10        9.77       11.34      1.01 o
  -2 -10  10        0.63        0.75      0.29 o
  -1 -10  10        3.87        3.72      0.45 o
   0 -10  10        9.33        8.68      1.19 o
   1 -10  10       16.65       19.86      1.63 o
   2 -10  10        0.04        0.09      0.21 o
   3 -10  10        0.94        1.18      0.33 o
  -3  -9  10        1.28        1.19      0.24 o
  -2  -9  10        0.54        0.45      0.19 o
  -1  -9  10        2.62        2.79      0.45 o
   0  -9  10       71.02       84.32      8.47 o
   1  -9  10       37.24       42.19      2.73 o
   2  -9  10        1.64        1.38      0.44 o
   3  -9  10        0.73        0.30      0.22 o
   4  -9  10        0.09       -0.02      0.15 o
  -4  -8  10       17.74       18.62      1.39 o
  -3  -8  10      111.56      109.88      3.28 o
  -2  -8  10       14.07       11.48      0.99 o
  -1  -8  10        1.39        1.30      0.35 o
   0  -8  10        0.16        0.37      0.16 o
   1  -8  10      143.69      151.67      6.27 o
   2  -8  10        8.83        6.56      1.00 o
   3  -8  10        1.33        0.13      0.22 o
   4  -8  10       39.42       37.44      3.39 o
   5  -8  10       28.76       28.06      3.07 o
  -5  -7  10       11.76        8.30      1.20 o
  -4  -7  10        0.41        0.19      0.13 o
  -3  -7  10       40.60       40.24      1.93 o
  -2  -7  10        8.82        7.62      0.67 o
  -1  -7  10       65.71       65.04      2.30 o
   0  -7  10        0.20        0.30      0.14 o
   1  -7  10        1.46        0.98      0.38 o
   2  -7  10        1.16        1.01      0.44 o
   3  -7  10        0.18       -0.02      0.33 o
   4  -7  10       21.44       20.01      2.02 o
   5  -7  10       27.25       28.96      2.59 o
  -6  -6  10        3.43        2.87      0.35 o
  -5  -6  10       13.91       11.85      0.84 o
  -4  -6  10       13.23       10.48      0.92 o
  -3  -6  10       25.72       25.54      1.26 o
  -2  -6  10       47.73       40.18      1.64 o
  -1  -6  10      205.71      205.15      4.46 o
   0  -6  10       37.01       37.18      1.36 o
   1  -6  10      385.46      340.15     10.80 o
   2  -6  10        0.48        0.23      0.60 o
   3  -6  10        0.11       -0.09      0.19 o
   4  -6  10        6.03        8.02      1.22 o
   5  -6  10        0.37        0.25      0.12 o
  -6  -5  10       14.26       12.78      0.88 o
  -5  -5  10        2.52        1.58      0.34 o
  -4  -5  10        0.21        0.43      0.17 o
  -3  -5  10        6.05        5.88      0.59 o
  -2  -5  10        8.93        7.57      0.58 o
  -1  -5  10       62.87       64.52      2.07 o
   0  -5  10       53.59       42.01      1.93 o
   1  -5  10      292.92      280.11      7.25 o
   2  -5  10        5.38        6.24      0.83 o
   3  -5  10        6.65        6.43      0.74 o
   4  -5  10        6.38        8.10      1.22 o
   5  -5  10        5.65        4.79      0.56 o
  -7  -4  10        3.56        2.82      0.53 o
  -6  -4  10       19.56       23.51      1.36 o
  -5  -4  10       16.91       16.39      1.18 o
  -4  -4  10       15.44       15.72      0.82 o
  -3  -4  10        8.86        8.49      0.61 o
  -2  -4  10        7.27       10.68      0.98 o
  -1  -4  10       31.30       29.55      2.49 o
   0  -4  10        0.47        0.53      0.25 o
   1  -4  10        0.33        0.86      0.57 o
   2  -4  10       34.31       31.78      1.46 o
   3  -4  10        0.71        1.45      0.33 o
   4  -4  10        1.09        1.00      0.44 o
   5  -4  10       26.60       24.00      1.05 o
   6  -4  10       79.83       73.70      3.47 o
  -7  -3  10        1.39        2.17      0.53 o
  -6  -3  10        2.77        4.69      0.62 o
  -5  -3  10       53.50       52.65      2.29 o
  -4  -3  10       24.48       21.27      0.96 o
  -3  -3  10       25.79       25.08      1.22 o
  -2  -3  10        1.01        3.38      0.81 o
  -1  -3  10      119.56      118.62      5.42 o
   0  -3  10      293.99      328.24     15.79 o
   1  -3  10      612.83      618.24     18.85 o
   2  -3  10       21.03       18.82      1.08 o
   3  -3  10       69.74       64.64      5.85 o
   4  -3  10      111.87      105.99      2.78 o
   5  -3  10        7.04        5.65      0.48 o
   6  -3  10       16.41       14.71      1.15 o
  -7  -2  10        6.49        6.58      0.65 o
  -6  -2  10        1.12        2.80      0.49 o
  -5  -2  10       22.31       20.81      1.36 o
  -4  -2  10       49.51       43.92      1.66 o
  -3  -2  10        0.01        0.74      0.48 o
  -2  -2  10       18.21       17.30      1.75 o
  -1  -2  10      432.03      390.29     11.98 o
   0  -2  10      304.78      329.16      6.64 o
   1  -2  10      705.50      730.56     15.24 o
   2  -2  10      939.83      851.00     16.14 o
   3  -2  10       79.16       77.52      2.25 o
   4  -2  10      121.79      123.21      3.05 o
   5  -2  10       26.57       26.19      1.34 o
   6  -2  10        0.10        0.02      0.15 o
  -8  -1  10        0.09       -0.22      0.24 o
  -7  -1  10       21.75       26.91      2.18 o
  -6  -1  10        1.66        1.76      0.41 o
  -5  -1  10       26.33       22.78      1.15 o
  -4  -1  10       31.14       33.25      2.22 o
  -3  -1  10       32.49       29.57      2.33 o
  -2  -1  10       13.52       12.82      1.46 o
  -1  -1  10      134.26      135.64      4.31 o
   0  -1  10       33.24       31.94      1.81 o
   1  -1  10      124.05      119.28      4.88 o
   2  -1  10     1114.93     1058.48     16.44 o
   3  -1  10       16.59       16.58      1.16 o
   4  -1  10        0.48        0.73      0.23 o
   5  -1  10       49.88       50.12      1.92 o
  -8   0  10       19.03       18.56      2.37 o
  -7   0  10        7.89       10.02      0.91 o
  -6   0  10        7.75        6.87      1.10 o
  -5   0  10       83.90       89.05      4.47 o
  -4   0  10       43.52       48.78      3.10 o
  -3   0  10       34.82       38.19      2.65 o
  -2   0  10      137.23      174.06      6.70 o
  -1   0  10       15.59       10.98      1.05 o
   0   0  10     1726.92     1810.72     33.78 o
   1   0  10       69.40       67.85      4.64 o
   2   0  10       19.47       20.14      1.09 o
   3   0  10       23.50       22.66      1.38 o
   4   0  10        2.17        2.32      0.41 o
   5   0  10       10.58       10.31      0.98 o
  -8   1  10       49.03       49.22      2.79 o
  -7   1  10        0.07        0.03      0.23 o
  -6   1  10        0.04        0.20      0.12 o
  -5   1  10        0.08        0.28      0.21 o
  -4   1  10       77.46       82.38      4.28 o
  -3   1  10      158.15      159.43      6.43 o
  -2   1  10      166.69      185.20      6.99 o
  -1   1  10      173.91      177.83      5.18 o
   0   1  10      417.31      477.79     16.27 o
   1   1  10      479.88      522.00     17.66 o
   2   1  10      241.97      247.26      6.46 o
   3   1  10       37.45       38.21      1.85 o
   4   1  10       20.86       21.46      1.04 o
   5   1  10        0.33        0.64      0.35 o
  -8   2  10        4.91        4.44      0.57 o
  -7   2  10        4.11        5.46      0.94 o
  -6   2  10       46.68       43.33      1.41 o
  -5   2  10       12.98       13.94      1.12 o
  -4   2  10      186.06      186.08      7.26 o
  -3   2  10        9.90       11.47      1.41 o
  -2   2  10      502.51      485.71     26.01 o
  -1   2  10        0.80        1.64      0.41 o
   0   2  10       80.02       97.11      5.72 o
   1   2  10      128.40      125.04      8.20 o
   2   2  10      120.03      115.54      4.90 o
   3   2  10       12.22       13.30      1.05 o
   4   2  10       73.85       72.44      2.51 o
   5   2  10       15.60       10.83      1.92 o
  -8   3  10        5.41        4.97      0.46 o
  -7   3  10        3.89        4.08      0.77 o
  -6   3  10       18.37       16.32      0.96 o
  -5   3  10      137.19      149.63      4.43 o
  -4   3  10      649.34      617.93     13.22 o
  -3   3  10      149.03      144.58      7.83 o
  -2   3  10       17.59       14.33      1.15 o
  -1   3  10       30.33       32.61      3.17 o
   0   3  10      116.25      123.74      6.72 o
   1   3  10       16.67       14.81      1.08 o
   2   3  10      130.62      115.77      3.18 o
   3   3  10        4.19        3.15      0.72 o
   4   3  10       17.47       14.33      0.95 o
  -8   4  10        0.09       -0.12      0.17 o
  -7   4  10        8.60        8.47      0.84 o
  -6   4  10        3.51        6.22      0.76 o
  -5   4  10        0.07        0.43      0.33 o
  -4   4  10       87.86       73.52      2.38 o
  -3   4  10       30.12       28.19      1.94 o
  -2   4  10        3.28        2.74      0.52 o
  -1   4  10       15.12       19.13      1.40 o
   0   4  10       16.13       22.29      1.03 o
   1   4  10      220.64      214.53      4.08 o
   2   4  10      388.30      382.21     12.17 o
   3   4  10        5.53        6.60      0.70 o
   4   4  10       14.17       14.00      0.86 o
  -8   5  10        7.60        6.50      0.63 o
  -7   5  10        0.04        0.18      0.15 o
  -6   5  10       85.06       97.78      3.26 o
  -5   5  10        3.16        4.25      0.70 o
  -4   5  10       49.16       52.51      1.71 o
  -3   5  10       31.68       29.10      1.05 o
  -2   5  10        8.05        6.45      0.62 o
  -1   5  10        0.57        0.69      0.22 o
   0   5  10       25.10       19.57      1.16 o
   1   5  10      113.82      110.21      4.93 o
   2   5  10       34.10       36.53      2.64 o
   3   5  10       48.82       56.06      2.95 o
  -8   6  10        1.09        0.30      0.14 o
  -7   6  10        6.34        6.89      0.55 o
  -6   6  10       43.06       50.34      3.16 o
  -5   6  10       51.49       49.77      2.32 o
  -4   6  10       75.42       72.91      2.49 o
  -3   6  10       65.02       65.13      1.91 o
  -2   6  10       78.99       72.53      2.03 o
  -1   6  10       30.03       37.56      2.77 o
   0   6  10      105.12      114.99      5.23 o
   1   6  10        2.63        2.16      0.56 o
   2   6  10        2.22        4.40      0.77 o
   3   6  10        0.02        0.16      0.18 o
  -7   7  10        0.03       -0.01      0.17 o
  -6   7  10        0.12        0.31      0.22 o
  -5   7  10        7.29        5.60      1.17 o
  -4   7  10        4.24        5.19      0.97 o
  -3   7  10      261.64      256.99      6.51 o
  -2   7  10      210.74      205.43      8.00 o
  -1   7  10        2.38        3.13      0.86 o
   0   7  10       16.80       14.97      1.07 o
   1   7  10       23.48       24.31      1.88 o
   2   7  10        2.55        2.67      0.36 o
  -7   8  10        0.31        0.04      0.12 o
  -6   8  10        2.80        3.34      0.70 o
  -5   8  10       21.62       28.67      1.62 o
  -4   8  10      115.14      125.78      3.95 o
  -3   8  10        8.13        6.72      0.74 o
  -2   8  10        2.13        1.72      0.53 o
  -1   8  10        1.31        1.54      0.55 o
   0   8  10       17.46       19.37      1.10 o
   1   8  10        7.07        9.16      0.71 o
  -6   9  10        0.53        0.77      0.32 o
  -5   9  10       25.26       30.66      1.57 o
  -4   9  10        9.33       10.02      0.89 o
  -3   9  10       35.13       36.08      2.58 o
  -2   9  10        1.12        1.13      0.45 o
  -1   9  10        2.93        1.84      0.47 o
   0   9  10       11.60       15.68      1.31 o
  -5  10  10        0.47        0.53      0.29 o
  -4  10  10        9.35        9.53      0.76 o
  -3  10  10       13.33       10.81      0.76 o
  -2  10  10        0.08        0.27      0.15 o
  -1  10  10        0.08        0.18      0.21 o
  -1 -10  11        0.82        0.59      0.23 o
   0 -10  11        4.69        5.84      0.76 o
   1 -10  11        0.82        0.25      0.15 o
   2 -10  11        0.13       -0.02      0.09 o
  -3  -9  11        5.12        5.35      0.46 o
  -2  -9  11        0.52        0.75      0.20 o
  -1  -9  11        0.97        0.46      0.22 o
   0  -9  11        4.99        5.87      0.59 o
   1  -9  11       48.22       57.02      3.07 o
   2  -9  11        6.99        8.09      0.97 o
   3  -9  11       21.37       19.59      1.48 o
  -4  -8  11        0.45        0.38      0.48 o
  -3  -8  11       35.58       36.28      1.78 o
  -2  -8  11        0.62        0.02      0.18 o
  -1  -8  11        4.42        4.08      0.64 o
   0  -8  11       21.70       20.48      2.06 o
   1  -8  11       13.80       16.00      1.62 o
   2  -8  11       25.40       26.74      1.95 o
   3  -8  11      102.37       94.82      4.09 o
   4  -8  11       10.05        7.30      0.76 o
  -5  -7  11       64.55       50.60      4.53 o
  -4  -7  11       14.39       13.50      0.72 o
  -3  -7  11        2.74        2.11      0.42 o
  -2  -7  11        1.02        0.92      0.33 o
  -1  -7  11        0.03        0.21      0.20 o
   0  -7  11        5.27        5.47      0.68 o
   1  -7  11        2.37        2.93      0.67 o
   2  -7  11        2.85        2.33      0.64 o
   3  -7  11        3.57        4.63      0.59 o
   4  -7  11       19.65       19.95      2.51 o
  -5  -6  11        0.52        0.45      0.13 o
  -4  -6  11       12.85       14.51      1.06 o
  -3  -6  11       97.03       99.10      3.39 o
  -2  -6  11        0.99        1.73      0.34 o
  -1  -6  11       11.03       10.70      0.79 o
   0  -6  11        6.02        5.05      0.48 o
   1  -6  11       11.87       14.73      1.54 o
   2  -6  11        7.23        7.20      1.14 o
   3  -6  11       77.49       84.07      5.41 o
   4  -6  11        2.33        3.66      0.78 o
   5  -6  11        3.55        4.68      0.66 o
  -6  -5  11        0.09       -0.01      0.10 o
  -5  -5  11        0.46        0.00      0.09 o
  -4  -5  11        0.01       -0.02      0.20 o
  -3  -5  11       64.06       63.04      2.12 o
  -2  -5  11        8.80        9.24      0.66 o
  -1  -5  11       26.67       24.93      1.13 o
   0  -5  11       16.22       12.37      0.75 o
   1  -5  11       35.83       31.82      1.93 o
   2  -5  11      122.12      126.98      7.05 o
   3  -5  11      356.64      370.52     21.17 o
   4  -5  11       23.84       26.33      2.06 o
   5  -5  11       84.57       90.90      3.38 o
  -6  -4  11        3.74        2.98      0.43 o
  -5  -4  11       29.21       23.35      1.10 o
  -4  -4  11        1.49        1.42      0.28 o
  -3  -4  11       48.13       44.65      1.51 o
  -2  -4  11        0.61        1.11      0.26 o
  -1  -4  11       16.34       15.16      0.87 o
   0  -4  11        1.93        2.29      0.46 o
   1  -4  11        3.54        3.40      0.50 o
   2  -4  11       61.80       57.98      2.94 o
   3  -4  11       28.89       31.31      1.95 o
   4  -4  11      192.04      193.40      5.06 o
   5  -4  11        6.87        7.42      0.63 o
  -7  -3  11        0.00       -0.23      0.27 o
  -6  -3  11        0.15        0.25      0.13 o
  -5  -3  11       26.28       22.43      2.06 o
  -4  -3  11       68.13       66.39      1.86 o
  -3  -3  11      652.70      619.97     10.60 o
  -2  -3  11        2.88        1.56      0.31 o
  -1  -3  11      166.67      151.67      5.94 o
   0  -3  11        0.34        0.70      0.24 o
   1  -3  11       27.36       28.74      1.39 o
   2  -3  11      126.99      126.49      4.46 o
   3  -3  11      144.56      149.08      7.29 o
   4  -3  11        0.09        0.05      0.16 o
   5  -3  11        1.00        0.94      0.18 o
  -7  -2  11        0.89        1.21      0.27 o
  -6  -2  11        2.43        4.23      0.58 o
  -5  -2  11       44.21       39.62      2.89 o
  -4  -2  11       44.45       41.38      1.65 o
  -3  -2  11       80.57       80.57      2.41 o
  -2  -2  11       55.08       55.79      3.50 o
  -1  -2  11      166.67      162.20      6.78 o
   0  -2  11        3.79        3.41      0.58 o
   1  -2  11        0.61        3.62      0.49 o
   2  -2  11       15.21       20.72      1.34 o
   3  -2  11      118.71      113.80      2.88 o
   4  -2  11       98.38       97.59      2.51 o
   5  -2  11       44.12       39.04      1.52 o
  -7  -1  11        0.18        0.69      0.23 o
  -6  -1  11        0.73        0.21      0.20 o
  -5  -1  11       59.39       54.17      4.85 o
  -4  -1  11       14.13       14.57      0.93 o
  -3  -1  11      142.68      139.59      6.10 o
  -2  -1  11        3.11        4.48      0.90 o
  -1  -1  11       94.59       85.27      3.36 o
   0  -1  11       16.73       15.03      1.28 o
   1  -1  11       15.46       22.80      1.24 o
   2  -1  11        2.72        2.95      0.35 o
   3  -1  11       76.66       79.55      4.09 o
   4  -1  11      144.34      152.84      5.84 o
   5  -1  11       34.96       33.74      1.38 o
  -8   0  11        8.86        7.43      0.60 o
  -7   0  11       14.49       15.28      1.05 o
  -6   0  11       11.04        9.44      0.85 o
  -5   0  11        1.10        1.42      0.35 o
  -4   0  11       43.95       36.44      1.50 o
  -3   0  11      402.52      447.11     14.11 o
  -2   0  11       35.89       31.61      2.47 o
  -1   0  11      561.88      546.49     12.18 o
   0   0  11        0.50        0.57      0.33 o
   1   0  11        0.82        0.53      0.28 o
   2   0  11        9.10        7.83      0.92 o
   3   0  11        0.24        0.47      0.21 o
   4   0  11       10.87        9.69      0.82 o
   5   0  11        0.13        0.32      0.20 o
  -8   1  11        4.81        4.53      0.51 o
  -7   1  11       21.18       22.33      1.53 o
  -6   1  11        6.86        7.33      0.67 o
  -5   1  11        2.80        4.32      0.63 o
  -4   1  11       11.76       11.56      0.97 o
  -3   1  11      124.64      123.74      5.61 o
  -2   1  11      262.04      250.05      8.96 o
  -1   1  11      639.12      613.39     29.45 o
   0   1  11       57.95       60.68      4.53 o
   1   1  11       14.19       12.91      1.49 o
   2   1  11       13.42       13.49      1.21 o
   3   1  11       73.72       75.20      4.49 o
   4   1  11       95.44       99.62      2.98 o
  -8   2  11       12.13       11.93      0.84 o
  -7   2  11        2.88        3.34      0.66 o
  -6   2  11        6.14        7.65      0.81 o
  -5   2  11       54.05       56.53      2.46 o
  -4   2  11       35.49       35.96      1.82 o
  -3   2  11      258.97      272.09      9.68 o
  -2   2  11        2.22        1.15      0.27 o
  -1   2  11        1.37        1.47      0.39 o
   0   2  11       14.49       13.72      0.90 o
   1   2  11        2.80        2.63      0.39 o
   2   2  11        0.18        0.46      0.52 o
   3   2  11       34.87       34.69      1.71 o
   4   2  11       67.25       70.04      2.27 o
  -8   3  11        1.15        0.40      0.29 o
  -7   3  11       23.86       26.22      1.93 o
  -6   3  11       31.98       27.88      2.62 o
  -5   3  11        5.99        4.62      0.66 o
  -4   3  11      156.31      147.81      4.21 o
  -3   3  11      103.39      108.73      2.79 o
  -2   3  11      182.91      170.29      3.44 o
  -1   3  11      116.75      101.91      4.45 o
   0   3  11        2.91        3.46      0.45 o
   1   3  11       13.51       10.86      0.83 o
   2   3  11        7.45        7.40      0.77 o
   3   3  11        0.68        0.73      0.33 o
   4   3  11        2.48        3.85      0.42 o
  -8   4  11        0.17        0.25      0.34 o
  -7   4  11       11.89       10.47      1.35 o
  -6   4  11        0.07        0.46      0.34 o
  -5   4  11      116.71      119.73      7.07 o
  -4   4  11       39.11       33.39      2.22 o
  -3   4  11       69.69       66.93      1.70 o
  -2   4  11      125.78      118.69      3.36 o
  -1   4  11      143.55      141.34      3.68 o
   0   4  11       89.44       91.19      2.34 o
   1   4  11       45.40       38.33      1.87 o
   2   4  11        1.17        1.13      0.29 o
   3   4  11        6.27        7.36      0.68 o
  -8   5  11        3.81        3.38      0.40 o
  -7   5  11       10.58       12.13      0.91 o
  -6   5  11       31.97       32.88      2.46 o
  -5   5  11        3.09        1.60      0.42 o
  -4   5  11        3.59        3.68      0.41 o
  -3   5  11        6.99        5.95      0.45 o
  -2   5  11        0.06        0.28      0.22 o
  -1   5  11        8.93        9.68      0.83 o
   0   5  11       36.00       34.92      2.62 o
   1   5  11        6.58        5.51      0.89 o
   2   5  11       10.50       10.29      1.23 o
   3   5  11       20.63       20.34      1.49 o
  -7   6  11       48.59       51.34      2.75 o
  -6   6  11        0.28        0.03      0.27 o
  -5   6  11       35.64       32.93      4.22 o
  -4   6  11       15.84       14.72      1.18 o
  -3   6  11        0.24        0.46      0.17 o
  -2   6  11       46.85       41.45      2.06 o
  -1   6  11      105.67      108.61      5.20 o
   0   6  11        0.02       -0.32      0.33 o
   1   6  11        2.26        1.68      0.34 o
   2   6  11        1.34        2.22      0.52 o
  -7   7  11        3.75        3.54      0.65 o
  -6   7  11        1.41        1.22      0.46 o
  -5   7  11        0.87        0.99      0.41 o
  -4   7  11       42.82       48.65      2.23 o
  -3   7  11       29.86       26.41      1.56 o
  -2   7  11       39.06       43.07      3.03 o
  -1   7  11       23.15       22.22      2.00 o
   0   7  11       66.30       68.10      2.41 o
   1   7  11        0.88        1.95      0.51 o
  -7   8  11        3.14        2.78      0.49 o
  -6   8  11       10.28        9.22      1.10 o
  -5   8  11       31.25       29.60      1.56 o
  -4   8  11       10.79       11.66      0.99 o
  -3   8  11        3.41        2.89      0.45 o
  -2   8  11        0.62        1.45      0.50 o
  -1   8  11       43.89       43.81      2.68 o
   0   8  11        2.40        1.79      0.29 o
   1   8  11       25.49       28.31      1.12 o
  -6   9  11        2.78        4.63      0.68 o
  -5   9  11       15.91       13.77      1.32 o
  -4   9  11       31.61       29.37      2.15 o
  -3   9  11        1.49        0.62      0.33 o
  -2   9  11        3.57        3.30      0.65 o
  -1   9  11        1.69        1.51      0.40 o
  -4  10  11        2.53        1.42      0.27 o
  -3  10  11        1.98        1.52      0.42 o
  -2  -9  12       25.86       23.83      1.46 o
  -1  -9  12       25.18       27.82      2.57 o
   0  -9  12        3.84        3.39      0.43 o
   1  -9  12        7.81        9.54      0.72 o
   2  -9  12        5.87        4.14      0.42 o
  -3  -8  12       69.79       74.21      2.32 o
  -2  -8  12        4.43        4.74      0.56 o
  -1  -8  12       21.94       18.49      0.97 o
   0  -8  12        0.34        0.19      0.13 o
   1  -8  12        3.42        5.40      0.82 o
   2  -8  12        5.50        4.73      0.78 o
   3  -8  12       15.55       13.81      1.20 o
  -4  -7  12        0.23        0.46      0.16 o
  -3  -7  12        0.00        0.11      0.15 o
  -2  -7  12        4.74        4.86      0.62 o
  -1  -7  12        9.99        8.54      0.65 o
   0  -7  12        1.50        1.25      0.30 o
   1  -7  12       16.41       13.87      1.42 o
   2  -7  12       27.34       24.07      1.94 o
   3  -7  12        9.58        7.33      0.94 o
   4  -7  12       18.86       15.55      1.25 o
  -5  -6  12       12.91       11.74      1.00 o
  -4  -6  12        1.98        1.66      0.35 o
  -3  -6  12        0.34        0.28      0.17 o
  -2  -6  12        0.14        0.39      0.14 o
  -1  -6  12      121.72      113.90      2.55 o
   0  -6  12        5.80        5.71      0.66 o
   1  -6  12        4.91        7.20      1.10 o
   2  -6  12        6.03        7.36      1.07 o
   3  -6  12        0.30        0.83      0.26 o
   4  -6  12       12.51       14.10      1.63 o
  -5  -5  12        8.93        7.29      0.65 o
  -4  -5  12        0.73        1.08      0.53 o
  -3  -5  12        4.68        3.33      0.55 o
  -2  -5  12        6.70        8.24      0.72 o
  -1  -5  12      304.63      274.89      4.74 o
   0  -5  12        0.63        0.61      0.20 o
   1  -5  12      182.61      192.90      7.41 o
   2  -5  12        0.40        0.66      0.20 o
   3  -5  12        1.01        0.94      0.31 o
   4  -5  12       71.26       72.63      3.44 o
  -6  -4  12        9.19        7.83      0.97 o
  -5  -4  12        6.14        5.84      0.65 o
  -4  -4  12       24.87       23.96      1.49 o
  -3  -4  12        0.34        0.11      0.17 o
  -2  -4  12        1.36        0.11      0.10 o
  -1  -4  12        4.77        4.03      0.39 o
   0  -4  12        0.13        0.20      0.18 o
   1  -4  12       51.10       44.24      3.99 o
   2  -4  12        0.11        0.33      0.18 o
   3  -4  12       41.34       38.37      1.48 o
   4  -4  12      140.19      146.41      3.93 o
  -6  -3  12        0.95        0.14      0.10 o
  -5  -3  12        0.28        0.90      0.19 o
  -4  -3  12       33.98       34.80      1.29 o
  -3  -3  12        0.59        1.48      0.30 o
  -2  -3  12        1.10        2.70      0.41 o
  -1  -3  12      251.48      232.53      4.81 o
   0  -3  12       16.35       12.55      0.86 o
   1  -3  12       22.47       19.46      1.86 o
   2  -3  12       78.68       75.72      2.84 o
   3  -3  12       19.30       18.47      0.98 o
   4  -3  12       37.55       34.29      1.56 o
   5  -3  12        0.58        0.55      0.21 o
  -7  -2  12        1.57        1.09      0.18 o
  -6  -2  12       27.09       25.76      1.38 o
  -5  -2  12        3.53        2.66      0.45 o
  -4  -2  12        2.00        1.27      0.30 o
  -3  -2  12        0.04        0.10      0.18 o
  -2  -2  12        7.71        6.42      0.61 o
  -1  -2  12      541.83      540.98      9.37 o
   0  -2  12       61.41       68.18      2.16 o
   1  -2  12     1328.08     1312.43     34.98 o
   2  -2  12      247.68      263.57      5.28 o
   3  -2  12       37.02       39.54      1.86 o
   4  -2  12        0.08        0.37      0.25 o
  -7  -1  12        0.04        0.38      0.17 o
  -6  -1  12       14.07       12.41      0.96 o
  -5  -1  12        1.88        1.75      0.61 o
  -4  -1  12      123.32      121.45      3.19 o
  -3  -1  12        8.33        7.77      0.69 o
  -2  -1  12       29.12       25.57      1.53 o
  -1  -1  12       65.29       61.36      1.82 o
   0  -1  12     1547.45     1578.17     21.59 o
   1  -1  12      287.22      278.79      5.73 o
   2  -1  12       49.12       47.83      2.10 o
   3  -1  12        8.47        8.39      1.13 o
   4  -1  12        3.55        4.13      0.72 o
  -7   0  12        8.39        7.45      0.98 o
  -6   0  12        0.25        0.01      0.18 o
  -5   0  12       60.82       58.47      3.59 o
  -4   0  12        4.54        4.36      0.51 o
  -3   0  12        0.24        0.63      0.21 o
  -2   0  12      113.61      102.02      3.63 o
  -1   0  12      748.50      730.02     10.65 o
   0   0  12       35.46       39.65      1.38 o
   1   0  12      216.47      218.40      4.83 o
   2   0  12        8.13        9.12      1.25 o
   3   0  12        0.03        0.16      0.21 o
   4   0  12        5.70        4.26      0.48 o
  -6   1  12        0.09        0.46      0.39 o
  -5   1  12       34.67       35.54      2.64 o
  -4   1  12        4.23        6.13      1.64 o
  -3   1  12       67.53       70.79      2.75 o
  -2   1  12      450.20      452.02      8.50 o
  -1   1  12       72.67       74.20      2.44 o
   0   1  12      179.75      183.38      5.28 o
   1   1  12      519.50      524.05     11.46 o
   2   1  12       39.06       38.87      2.66 o
   3   1  12       59.03       58.60      3.16 o
   4   1  12        0.02        0.60      0.27 o
  -8   2  12        6.51        5.54      1.02 o
  -7   2  12        6.53        6.30      0.82 o
  -6   2  12        7.81        9.26      1.24 o
  -5   2  12        0.15        0.56      0.29 o
  -4   2  12       52.04       49.91      1.82 o
  -3   2  12      180.79      178.82      4.03 o
  -2   2  12       35.04       29.48      1.21 o
  -1   2  12        7.95        6.12      0.82 o
   0   2  12      113.93      111.12      3.07 o
   1   2  12       43.17       41.67      1.90 o
   2   2  12      304.52      308.07     10.21 o
   3   2  12       31.34       31.73      1.22 o
   4   2  12        3.82        3.56      0.37 o
  -8   3  12        0.24        0.19      0.20 o
  -7   3  12        2.81        2.46      0.55 o
  -6   3  12       26.25       28.93      2.25 o
  -5   3  12      174.04      191.25      5.38 o
  -4   3  12       57.34       52.80      1.89 o
  -3   3  12       30.66       28.00      1.12 o
  -2   3  12        0.59        0.95      0.26 o
  -1   3  12       54.39       57.61      2.70 o
   0   3  12       44.67       48.06      2.41 o
   1   3  12       16.52       15.67      1.19 o
   2   3  12      114.84      106.28      3.26 o
   3   3  12        1.17        0.76      0.21 o
  -7   4  12        0.02       -0.17      0.17 o
  -6   4  12       34.72       37.12      2.58 o
  -5   4  12       78.07       74.65      3.52 o
  -4   4  12       14.41       12.66      0.93 o
  -3   4  12      163.83      146.27      2.86 o
  -2   4  12        1.92        1.47      0.24 o
  -1   4  12       17.69       20.47      1.23 o
   0   4  12      394.00      407.76     16.84 o
   1   4  12       98.71      102.37      4.76 o
   2   4  12       51.81       48.82      2.66 o
   3   4  12       10.99       14.27      1.21 o
  -7   5  12       13.59       13.71      0.91 o
  -6   5  12        2.31        2.10      0.60 o
  -5   5  12        5.28        8.28      1.20 o
  -4   5  12        1.10        1.23      0.19 o
  -3   5  12       15.88       12.10      0.85 o
  -2   5  12       32.58       32.44      1.79 o
  -1   5  12        0.67        0.05      0.19 o
   0   5  12       55.74       58.25      3.49 o
   1   5  12       17.30       17.19      1.59 o
   2   5  12      108.28      103.31      4.26 o
  -7   6  12        4.68        4.69      0.74 o
  -6   6  12       14.98       13.44      1.44 o
  -5   6  12       37.51       43.61      5.77 o
  -4   6  12       28.56       29.28      1.30 o
  -3   6  12        7.08        6.30      0.59 o
  -2   6  12       82.76       87.77      4.62 o
  -1   6  12        0.10        0.18      0.27 o
   0   6  12       34.65       37.27      1.75 o
   1   6  12        4.43        4.71      0.53 o
   2   6  12        1.75        2.05      0.42 o
  -7   7  12        2.37        2.66      0.49 o
  -6   7  12        0.72        1.76      0.49 o
  -5   7  12       56.89       57.66      5.79 o
  -4   7  12      160.64      172.15      5.07 o
  -3   7  12       21.53       19.98      1.28 o
  -2   7  12        1.06        1.90      0.59 o
  -1   7  12        1.07        0.70      0.32 o
   0   7  12        0.08        0.53      0.22 o
   1   7  12       16.87       16.16      1.22 o
  -6   8  12       37.75       44.37      2.42 o
  -5   8  12        6.00        4.28      0.51 o
  -4   8  12        5.20        2.59      0.43 o
  -3   8  12       20.15       17.70      1.60 o
  -2   8  12        8.04        4.59      0.84 o
  -1   8  12        2.35        1.61      0.44 o
   0   8  12        1.74        3.33      0.48 o
  -5   9  12       23.54       23.75      1.59 o
  -4   9  12       15.77       15.25      1.38 o
  -3   9  12       18.10       16.79      2.47 o
  -2   9  12        0.07       -0.01      0.14 o
   0  -9  13        4.13        4.14      0.58 o
   1  -9  13        1.68        1.21      0.41 o
  -2  -8  13        2.81        3.36      0.43 o
  -1  -8  13        9.81        9.47      0.82 o
   0  -8  13        3.20        3.79      0.47 o
   1  -8  13       17.06       13.96      0.88 o
   2  -8  13       14.18       12.69      1.14 o
  -4  -7  13        5.08        5.37      0.47 o
  -3  -7  13       26.95       28.76      1.38 o
  -2  -7  13        2.76        2.63      0.43 o
  -1  -7  13        0.77        0.53      0.12 o
   0  -7  13        0.18        0.10      0.14 o
   1  -7  13        3.30        3.43      0.69 o
   2  -7  13       11.23       10.29      1.14 o
   3  -7  13       23.02       20.30      1.39 o
  -4  -6  13        6.13        6.62      0.63 o
  -3  -6  13       31.08       34.41      1.69 o
  -2  -6  13        9.03       10.57      0.94 o
  -1  -6  13       60.07       59.18      1.90 o
   0  -6  13        0.00        0.17      0.14 o
   1  -6  13       24.69       23.95      1.99 o
   2  -6  13        6.20        7.09      1.00 o
   3  -6  13        2.59        4.55      0.54 o
  -5  -5  13        0.09        0.48      0.29 o
  -4  -5  13        0.88        0.21      0.16 o
  -3  -5  13        0.38        1.05      0.31 o
  -2  -5  13        0.27        0.31      0.22 o
  -1  -5  13       20.52       20.44      1.07 o
   0  -5  13        0.79        0.81      0.24 o
   1  -5  13       42.01       48.19      3.02 o
   2  -5  13        5.99        8.01      1.10 o
   3  -5  13       76.48       76.91      2.54 o
   4  -5  13        0.31        0.62      0.25 o
  -6  -4  13        0.22        0.24      0.12 o
  -5  -4  13        1.90        1.80      0.46 o
  -4  -4  13        2.19        1.97      0.42 o
  -3  -4  13       12.40       13.78      1.14 o
  -2  -4  13        5.73        3.04      0.56 o
  -1  -4  13        6.74        7.24      0.67 o
   0  -4  13        0.28       -0.01      0.24 o
   1  -4  13       32.75       34.75      2.54 o
   2  -4  13       30.13       26.79      2.09 o
   3  -4  13      150.70      145.44      7.46 o
   4  -4  13       23.43       24.00      1.62 o
  -6  -3  13        0.79        0.74      0.20 o
  -5  -3  13       23.93       20.37      1.66 o
  -4  -3  13        2.88        2.89      0.52 o
  -3  -3  13       32.48       35.18      1.55 o
  -2  -3  13       57.95       53.96      2.03 o
  -1  -3  13      127.83      131.97      3.35 o
   0  -3  13        0.87        1.30      0.31 o
   1  -3  13       32.19       30.03      2.37 o
   2  -3  13       37.02       37.63      1.81 o
   3  -3  13        0.63        1.38      0.45 o
   4  -3  13       21.73       19.34      1.46 o
  -6  -2  13        9.16        7.81      0.68 o
  -5  -2  13       15.03       11.98      1.29 o
  -4  -2  13        0.17        0.12      0.15 o
  -3  -2  13       62.21       62.53      2.16 o
  -2  -2  13       48.88       47.68      1.53 o
  -1  -2  13       84.59       90.44      2.62 o
   0  -2  13       42.10       40.10      1.53 o
   1  -2  13       81.60       74.96      2.76 o
   2  -2  13       71.66       70.70      2.62 o
   3  -2  13      162.19      174.74      6.49 o
   4  -2  13        3.50        4.05      0.64 o
  -7  -1  13        0.09        0.14      0.18 o
  -6  -1  13        6.58        6.84      0.66 o
  -5  -1  13       14.83       13.06      0.98 o
  -4  -1  13        0.07        0.02      0.14 o
  -3  -1  13       21.39       20.01      1.18 o
  -2  -1  13       67.22       67.63      2.22 o
  -1  -1  13        6.93        5.30      0.51 o
   0  -1  13       21.23       19.52      1.49 o
   1  -1  13        0.11        0.29      0.23 o
   2  -1  13       37.18       45.67      2.91 o
   3  -1  13      154.20      161.14      6.08 o
   4  -1  13       17.40       19.35      1.41 o
  -6   0  13        0.54        1.03      0.25 o
  -5   0  13        4.58        6.61      1.07 o
  -4   0  13        9.77        9.62      0.94 o
  -3   0  13       33.35       34.02      1.48 o
  -2   0  13      137.97      128.99      5.43 o
  -1   0  13        3.80        2.79      0.45 o
   0   0  13       27.74       28.84      1.50 o
   1   0  13        7.37        7.32      1.08 o
   2   0  13       25.52       26.19      2.10 o
   3   0  13        2.64        3.01      0.62 o
  -7   1  13        0.51        0.85      0.30 o
  -6   1  13        2.83        2.75      0.62 o
  -5   1  13        0.02        0.24      0.28 o
  -4   1  13       31.00       32.38      1.45 o
  -3   1  13      339.01      351.91      6.64 o
  -2   1  13        7.77        6.55      0.56 o
  -1   1  13      147.27      133.38      4.47 o
   0   1  13       58.87       58.04      2.31 o
   1   1  13        1.22        1.42      0.30 o
   2   1  13       13.19       18.49      1.72 o
   3   1  13       96.79      105.60      4.38 o
  -7   2  13        0.06       -0.02      0.20 o
  -6   2  13       39.26       41.86      2.69 o
  -5   2  13       10.61        8.99      1.28 o
  -4   2  13        5.40        5.28      0.56 o
  -3   2  13        1.85        1.84      0.29 o
  -2   2  13        6.70        4.60      0.41 o
  -1   2  13       64.46       61.61      2.82 o
   0   2  13       21.70       20.16      1.28 o
   1   2  13        6.23        7.09      0.71 o
   2   2  13       39.24       41.02      2.57 o
   3   2  13       50.76       46.88      2.43 o
  -7   3  13        2.04        2.95      0.53 o
  -6   3  13       40.05       41.73      2.70 o
  -5   3  13       14.87       15.54      1.67 o
  -4   3  13        9.21        8.51      0.72 o
  -3   3  13      117.26      121.20      3.15 o
  -2   3  13       44.68       42.73      2.09 o
  -1   3  13       29.09       34.08      1.84 o
   0   3  13       23.88       24.17      1.18 o
   1   3  13       29.99       28.71      2.28 o
   2   3  13        0.31        1.19      0.41 o
   3   3  13        0.99        1.05      0.28 o
  -7   4  13        8.06        7.08      0.62 o
  -6   4  13       37.31       41.17      2.66 o
  -5   4  13        0.26        0.50      0.40 o
  -4   4  13        2.53        3.03      0.41 o
  -3   4  13       65.98       64.60      2.14 o
  -2   4  13        6.00        5.79      0.72 o
  -1   4  13      264.19      270.26      6.75 o
   0   4  13       49.63       57.00      2.37 o
   1   4  13        1.40        0.91      0.36 o
   2   4  13        0.39        0.67      0.19 o
  -7   5  13        7.06        5.96      0.75 o
  -6   5  13       32.61       39.36      2.54 o
  -5   5  13       14.71       15.98      1.65 o
  -4   5  13        0.03       -0.08      0.17 o
  -3   5  13        3.64        4.67      0.63 o
  -2   5  13        3.83        3.64      0.60 o
  -1   5  13       97.01       96.52      3.30 o
   0   5  13        4.66        4.98      0.91 o
   1   5  13       28.20       25.44      1.65 o
  -7   6  13        6.49        6.78      0.76 o
  -6   6  13        2.31        2.94      0.65 o
  -5   6  13        0.69        1.04      0.47 o
  -4   6  13        3.44        3.80      0.55 o
  -3   6  13       85.88       95.52      3.16 o
  -2   6  13        1.20        3.14      0.78 o
  -1   6  13       12.73       15.89      1.61 o
   0   6  13        0.10       -0.03      0.14 o
   1   6  13        0.33        0.50      0.22 o
  -6   7  13       11.96       12.78      1.19 o
  -5   7  13       63.17       57.56      3.99 o
  -4   7  13        1.50        1.37      0.52 o
  -3   7  13       24.15       21.77      1.24 o
  -2   7  13       23.34       24.88      2.01 o
  -1   7  13       45.24       40.22      2.42 o
   0   7  13        7.39        7.37      0.56 o
  -5   8  13       11.59        9.72      0.70 o
  -4   8  13        3.63        2.56      0.38 o
  -3   8  13        3.09        3.64      0.72 o
  -2   8  13       11.20        9.54      1.06 o
  -1  -8  14        2.43        3.34      0.55 o
   0  -8  14        7.02        6.22      0.51 o
   1  -8  14        5.93        5.16      0.66 o
  -3  -7  14        0.35        0.24      0.11 o
  -2  -7  14        1.56        1.01      0.35 o
  -1  -7  14        1.49        0.82      0.18 o
   0  -7  14       17.35       18.79      1.04 o
   1  -7  14        7.49        6.98      0.89 o
   2  -7  14        2.80        3.06      0.36 o
  -4  -6  14        0.22        0.19      0.16 o
  -3  -6  14        0.39        0.63      0.22 o
  -2  -6  14        2.92        2.65      0.42 o
  -1  -6  14        4.03        4.80      0.45 o
   0  -6  14       24.94       25.22      1.29 o
   1  -6  14       69.43       71.54      3.47 o
   2  -6  14        3.99        2.97      0.42 o
  -4  -5  14        0.11       -0.13      0.16 o
  -3  -5  14        8.97        8.53      0.81 o
  -2  -5  14        1.08        0.82      0.26 o
  -1  -5  14       12.64       11.85      0.76 o
   0  -5  14       30.95       34.70      3.01 o
   1  -5  14      122.41      126.00      5.20 o
   2  -5  14        3.71        3.62      0.48 o
   3  -5  14        0.42        0.12      0.11 o
  -5  -4  14        5.59        3.90      0.44 o
  -4  -4  14        1.74        1.66      0.35 o
  -3  -4  14        1.27        1.08      0.27 o
  -2  -4  14        6.50        5.25      0.65 o
  -1  -4  14        0.64        0.61      0.24 o
   0  -4  14       11.03       14.45      1.04 o
   1  -4  14        5.72        6.71      0.71 o
   2  -4  14        3.18        3.52      0.48 o
   3  -4  14       39.46       41.28      2.31 o
  -6  -3  14       11.57        9.09      0.61 o
  -5  -3  14       42.61       42.10      1.68 o
  -4  -3  14        5.20        5.19      0.65 o
  -3  -3  14        2.91        2.56      0.46 o
  -2  -3  14        0.13        0.13      0.11 o
  -1  -3  14       37.82       41.82      1.95 o
   0  -3  14       27.78       22.11      1.07 o
   1  -3  14       14.07       16.88      1.20 o
   2  -3  14      122.35      124.42      3.59 o
   3  -3  14        1.51        2.37      0.53 o
  -6  -2  14        0.34        0.33      0.32 o
  -5  -2  14        0.41        1.43      0.31 o
  -4  -2  14        2.89        2.48      0.44 o
  -3  -2  14        0.02        0.07      0.21 o
  -2  -2  14        0.43        0.35      0.13 o
  -1  -2  14       92.28       95.16      3.63 o
   0  -2  14       85.44       89.97      2.56 o
   1  -2  14       60.88       66.65      2.51 o
   2  -2  14       56.78       64.39      3.36 o
   3  -2  14       12.71       14.10      1.29 o
  -6  -1  14       17.24       19.16      1.52 o
  -5  -1  14       34.30       36.10      2.29 o
  -4  -1  14        0.71        1.21      0.47 o
  -3  -1  14        3.71        3.13      0.43 o
  -2  -1  14       96.20      101.33      5.10 o
  -1  -1  14      179.37      194.12      5.07 o
   0  -1  14       79.96       97.13      2.58 o
   1  -1  14       29.75       32.34      2.29 o
   2  -1  14       75.42       79.14      3.80 o
   3  -1  14       15.31       17.99      1.45 o
  -6   0  14        7.38        9.14      1.09 o
  -5   0  14       43.17       47.41      2.32 o
  -4   0  14        1.19        2.14      0.43 o
  -3   0  14        3.41        4.50      1.39 o
  -2   0  14      280.02      271.75      6.63 o
  -1   0  14       40.73       39.86      6.15 o
   0   0  14        6.22        4.88      0.60 o
   1   0  14       22.35       25.69      2.01 o
   2   0  14       11.33       11.80      1.29 o
   3   0  14        0.24        0.16      0.17 o
  -7   1  14        0.28        0.31      0.18 o
  -6   1  14        0.00        0.14      0.22 o
  -5   1  14        7.09        6.58      0.69 o
  -4   1  14        9.24        8.64      0.85 o
  -3   1  14        4.65        4.13      0.49 o
  -2   1  14       18.79       17.26      0.86 o
  -1   1  14      111.53      110.00      5.00 o
   0   1  14       37.46       36.81      1.73 o
   1   1  14      135.46      145.10      5.71 o
   2   1  14       33.95       39.24      2.39 o
   3   1  14        8.14        9.03      0.61 o
  -7   2  14        2.83        2.85      0.48 o
  -6   2  14        1.92        2.37      0.61 o
  -5   2  14        3.28        3.51      0.79 o
  -4   2  14      125.87      129.49      3.90 o
  -3   2  14        0.21        0.22      0.18 o
  -2   2  14        5.24        4.77      0.65 o
  -1   2  14        0.18        0.00      0.18 o
   0   2  14       22.62       23.11      1.33 o
   1   2  14       81.14       85.16      3.94 o
   2   2  14       29.07       35.56      2.21 o
  -7   3  14        0.65        0.68      0.32 o
  -6   3  14        2.41        3.42      0.67 o
  -5   3  14        1.83        2.46      0.66 o
  -4   3  14       50.51       55.13      2.26 o
  -3   3  14       12.58       13.77      0.87 o
  -2   3  14        0.54        0.73      0.27 o
  -1   3  14       26.92       30.90      1.70 o
   0   3  14       70.73       67.73      3.40 o
   1   3  14        1.18        0.92      0.33 o
   2   3  14        4.05        3.79      0.80 o
  -7   4  14        0.41        0.17      0.09 o
  -6   4  14       17.19       21.48      1.22 o
  -5   4  14       16.95       18.75      1.75 o
  -4   4  14        8.77        9.44      0.85 o
  -3   4  14       23.30       20.34      1.06 o
  -2   4  14        5.59        7.06      0.78 o
  -1   4  14        9.02       12.10      1.02 o
   0   4  14        1.08        0.77      0.40 o
   1   4  14       69.34       71.86      3.35 o
  -6   5  14        3.17        4.70      0.76 o
  -5   5  14        0.38        0.97      0.37 o
  -4   5  14        0.01       -0.08      0.18 o
  -3   5  14        7.09        5.97      0.53 o
  -2   5  14       20.87       20.55      1.32 o
  -1   5  14        0.82        1.02      0.46 o
   0   5  14       53.11       55.49      2.98 o
   1   5  14       22.05       18.92      2.06 o
  -6   6  14        2.71        3.60      0.63 o
  -5   6  14        4.64        6.06      0.89 o
  -4   6  14        0.15        0.29      0.43 o
  -3   6  14       13.12       12.80      0.92 o
  -2   6  14        0.14       -0.03      0.26 o
  -1   6  14        3.95        4.05      0.47 o
   0   6  14        0.08        0.22      0.09 o
  -5   7  14        0.19       -0.06      0.10 o
  -4   7  14        1.79        1.02      0.22 o
  -3   7  14       16.11       15.54      1.42 o
  -2   7  14        4.94        6.44      0.87 o
  -1  -7  15        1.11        1.57      0.20 o
   0  -7  15        0.59        0.65      0.23 o
  -3  -6  15       20.32       20.95      1.04 o
  -2  -6  15        4.98        4.15      0.47 o
  -1  -6  15        1.44        1.74      0.24 o
   0  -6  15        0.91        1.28      0.34 o
   1  -6  15        3.42        2.87      0.36 o
  -4  -5  15        0.61        0.38      0.21 o
  -3  -5  15       23.92       26.12      1.31 o
  -2  -5  15        7.49        8.04      0.72 o
  -1  -5  15       14.63       17.12      0.83 o
   0  -5  15        0.21       -0.15      0.23 o
   1  -5  15       11.88       11.73      0.81 o
   2  -5  15       21.16       18.87      0.96 o
  -4  -4  15        4.89        3.86      0.66 o
  -3  -4  15       14.29       12.28      0.94 o
  -2  -4  15        0.30        0.40      0.14 o
  -1  -4  15        0.02        0.55      0.30 o
   0  -4  15        0.18        0.42      0.16 o
   1  -4  15        1.37        1.15      0.27 o
   2  -4  15        9.65       11.66      1.10 o
  -5  -3  15        0.26        0.18      0.12 o
  -4  -3  15       10.87       11.32      1.21 o
  -3  -3  15       96.71      102.88      3.26 o
  -2  -3  15        0.27        0.27      0.15 o
  -1  -3  15       15.71       14.54      1.04 o
   0  -3  15        0.35        0.75      0.25 o
   1  -3  15        0.04        0.79      0.25 o
   2  -3  15        2.54        1.72      0.43 o
  -5  -2  15        0.39       -0.13      0.13 o
  -4  -2  15        4.10        4.58      0.78 o
  -3  -2  15       91.88       97.04      5.23 o
  -2  -2  15       11.42       11.77      1.40 o
  -1  -2  15      112.40      111.04      3.88 o
   0  -2  15        0.57        0.46      0.21 o
   1  -2  15        1.84        3.00      0.62 o
   2  -2  15        4.40        5.39      0.78 o
  -6  -1  15        1.73        1.72      0.40 o
  -5  -1  15        6.29        4.88      0.97 o
  -4  -1  15        0.04       -0.18      0.18 o
  -3  -1  15       58.22       63.64      3.49 o
  -2  -1  15      149.96      147.69     10.02 o
  -1  -1  15        8.75        8.14      1.12 o
   0  -1  15        9.75       10.05      1.16 o
   1  -1  15        1.71        2.11      0.56 o
   2  -1  15        5.61        5.13      0.75 o
  -6   0  15        0.35        0.63      0.31 o
  -5   0  15        0.01       -0.06      0.16 o
  -4   0  15       43.24       47.09      2.13 o
  -3   0  15      115.56      120.40      3.68 o
  -2   0  15       37.91       35.23      4.01 o
  -1   0  15       75.13       83.00      4.07 o
   0   0  15        0.93        0.69      0.34 o
   1   0  15        2.39        1.30      0.41 o
   2   0  15        4.21        4.68      0.70 o
  -6   1  15        0.05        0.02      0.14 o
  -5   1  15        0.73        1.16      0.50 o
  -4   1  15        8.98        9.46      0.86 o
  -3   1  15        5.31        5.32      0.64 o
  -2   1  15       78.55       86.07      4.35 o
  -1   1  15      205.33      217.92      5.60 o
   0   1  15        9.06        9.13      0.76 o
   1   1  15        0.01        0.83      0.34 o
   2   1  15        7.82        7.94      0.90 o
  -6   2  15        3.31        0.97      0.33 o
  -5   2  15        0.06       -0.06      0.21 o
  -4   2  15       15.45       14.64      1.05 o
  -3   2  15        9.85       11.80      1.02 o
  -2   2  15       36.99       38.33      2.06 o
  -1   2  15        8.12        7.99      0.80 o
   0   2  15       30.58       29.95      1.53 o
   1   2  15        0.54        1.26      0.47 o
  -6   3  15        5.02        4.73      0.73 o
  -5   3  15        0.03       -0.01      0.23 o
  -4   3  15        3.31        3.86      0.56 o
  -3   3  15       56.52       62.38      2.63 o
  -2   3  15       19.32       25.34      1.47 o
  -1   3  15       18.06       19.67      1.26 o
   0   3  15        2.89        3.15      0.72 o
   1   3  15        1.43        1.60      0.41 o
  -6   4  15        7.80        6.83      0.85 o
  -5   4  15       13.02       11.88      1.24 o
  -4   4  15        0.56        0.22      0.23 o
  -3   4  15       24.11       25.82      1.42 o
  -2   4  15      116.49      122.52      5.73 o
  -1   4  15       49.05       52.68      2.09 o
   0   4  15       20.90       22.68      1.74 o
  -5   5  15        5.37        6.07      0.85 o
  -4   5  15        7.91        8.21      0.56 o
  -3   5  15        0.27        0.24      0.13 o
  -2   5  15        3.99        3.90      0.71 o
  -1   5  15       14.82       14.83      1.38 o
  -5   6  15        0.14       -0.24      0.24 o
  -4   6  15        5.76        5.05      0.49 o
  -3   6  15        3.94        4.67      0.75 o
  -2   6  15       18.28       18.62      1.51 o
  -2  -5  16       10.54       10.68      0.71 o
  -1  -5  16       29.81       27.84      1.44 o
   0  -5  16       14.80       15.12      1.22 o
  -3  -4  16        0.12        0.47      0.21 o
  -2  -4  16        0.00        0.00      0.19 o
  -1  -4  16        2.82        3.07      0.59 o
   1  -4  16        0.49        0.97      0.30 o
  -4  -3  16        0.18       -0.09      0.15 o
  -3  -3  16        6.27        6.20      0.87 o
  -2  -3  16        3.76        3.99      0.73 o
  -1  -3  16       23.31       22.75      1.69 o
   1  -3  16       44.33       44.76      2.19 o
  -5  -2  16        0.55        0.68      0.17 o
  -4  -2  16       10.15       10.86      0.80 o
  -3  -2  16        3.08        4.01      0.50 o
  -2  -2  16       24.28       23.31      1.80 o
  -1  -2  16        2.36        2.09      0.52 o
   0  -2  16      163.23      156.92      5.42 o
   1  -2  16       91.99       85.38      3.40 o
  -5  -1  16        5.46        5.27      0.81 o
  -4  -1  16       17.11       16.34      1.03 o
  -3  -1  16       45.12       46.34      1.90 o
  -2  -1  16      122.22      130.60      5.29 o
  -1  -1  16        2.48        2.61      0.53 o
   0  -1  16       22.20       24.38      1.66 o
   1  -1  16      115.00      104.60      3.94 o
  -5   0  16        0.77        1.51      0.27 o
  -4   0  16      107.53      114.83      3.30 o
  -3   0  16       32.67       34.59      1.93 o
  -2   0  16        2.78        2.53      0.64 o
  -1   0  16       46.59       51.56      2.05 o
   0   0  16       21.12       20.07      1.50 o
   1   0  16       16.61       17.21      0.96 o
  -5   1  16        2.41        2.51      0.42 o
  -4   1  16       37.01       36.47      1.71 o
  -3   1  16        1.83        2.57      0.41 o
  -2   1  16        6.79        5.18      0.58 o
  -1   1  16       42.47       46.19      1.92 o
   0   1  16       16.55       21.56      1.16 o
   1   1  16      122.74      132.60      4.90 o
  -5   2  16        7.53        8.02      0.63 o
  -4   2  16        0.38       -0.03      0.15 o
  -3   2  16       11.79       13.44      0.92 o
  -2   2  16        0.59        0.60      0.21 o
  -1   2  16        0.97        1.50      0.30 o
   0   2  16       34.51       44.18      2.57 o
  -5   3  16       21.74       23.55      1.66 o
  -4   3  16       11.38        9.91      0.76 o
  -3   3  16        0.04       -0.10      0.15 o
  -2   3  16       18.31       17.41      1.08 o
  -1   3  16       33.00       35.59      1.71 o
   0   3  16        0.75        3.22      0.60 o
  -5   4  16       18.56       18.34      1.38 o
  -4   4  16        1.70        1.89      0.32 o
  -3   4  16       44.61       41.02      1.59 o
  -2   4  16       24.31       19.69      1.10 o
  -1   4  16        6.11        7.38      0.92 o
  -4   5  16        4.24        4.40      0.60 o
  -3   5  16       24.25       20.36      1.45 o
  -2  -3  17        6.61        4.59      0.65 o
  -1  -3  17       27.72       26.51      1.56 o
  -3  -2  17       17.81       18.74      1.23 o
  -2  -2  17        0.22        0.05      0.14 o
  -1  -2  17       46.92       46.64      2.30 o
   0  -2  17        3.01        2.69      0.47 o
  -4  -1  17       17.09       16.88      0.90 o
  -3  -1  17        0.20       -0.16      0.17 o
  -2  -1  17        0.88        1.24      0.38 o
  -1  -1  17        0.24        0.07      0.11 o
   0  -1  17       12.81       12.08      1.07 o
  -4   0  17        7.15        6.02      0.53 o
  -3   0  17       55.52       58.58      6.86 o
  -2   0  17        0.28        0.28      0.24 o
  -1   0  17       10.14        9.56      0.70 o
  -4   1  17       13.49       11.71      0.76 o
  -3   1  17       30.92       30.88      3.98 o
  -2   1  17       16.50       13.25      1.19 o
  -1   1  17       22.92       23.37      1.12 o
  -4   2  17        2.53        2.25      0.31 o
  -3   2  17        0.96        0.28      0.16 o
  -2   2  17        1.58        1.18      0.22 o
  -1   2  17       22.50       22.62      1.06 o
  -3   3  17       26.09       30.78      1.83 o
 
